# Supplementary material for: The nucleosome landscape of Plasmodium falciparum reveals chromatin architecture and dynamics of regulatory sequences
Source: Nucleic Acids Res. 2015 Nov 17;44(5):2110–24. doi: 10.1093/nar/gkv1214 (PMC4797266; doi:10.1093/nar/gkv1214)
Supplement: SUPPLEMENTARY DATA [file supp_gkv1214_nar-02108-h-2015-File009.xlsx]

## Sheet: DNA pulldown data
Supporting Table 2: Significant hits from quantitative DNA pulldowns
Gene_ID	Protein	Probe upstream of PF3D7_1312700												Probe upstream of PF3D7_0114000
		Experiment 1						Experiment 2						Experiment 1
		Ratio motif/mutated Forward (log2)	Ratio motif/mutated Reverse (log2)	Unique peptides Forward	Unique peptides Reverse	Significance Forward *	Significance Reverse *	Ratio motif/mutated Forward (log2)	Ratio motif/mutated Reverse (log2)	Unique peptides Forward	Unique peptides Reverse	Significance Forward *	Significance Reverse *	Ratio motif/mutated Forward (log2)	Ratio motif/mutated Reverse (log2)	Unique peptides Forward	Unique peptides Reverse	Significance Forward *	Significance Reverse *
PF3D7_1107800	transcription factor with AP2 domain(s) (ApiAP2)	0.705491	0.888888	7	4	0.0223136	0.0456614	1.59412	1.67084	5	8	0.000110664	5.71264e-05	1.2353	1.07142	13	20	0.0362775	0.000212143
PF3D7_1466400	transcription factor with AP2 domain(s) (ApiAP2)	0.97739	0.727953	19	17	0.00133754	0.111972	1.49067	1.44886	18	21	0.00032626	0.00053802	1.24835	1.33018	23	21	0.0341464	4.16547e-06
PF3D7_1129500	A/G-specific adenine glycosylase, putative	1.11863	1.19222	12	13	0.00022678	0.00561244	1.00281	1.21284	19	21	0.0209614	0.0042081	0.157173	0.0183519	19	21	0.946215	0.963328
PF3D7_1329500	conserved Plasmodium protein, unknown function	0.426963	-0.377624	3	1	0.180353	0.273882	0.906044	0.873159	5	5	0.0399915	0.0454836	0.63812	1.63276	1	6	0.331348	1.5669e-08
PF3D7_1419200	thioredoxin-like protein, putative	0.653977	0.477643	8	8	0.0348455	0.340552	0.944634	0.886966	12	12	0.0311255	0.0418316	0.510861	0.506291	12	9	0.464035	0.0816893
PF3D7_0920900	U4/U6 snRNA-associated-splicing factor, putative (PRP24)	0.307662	1.03967	3	5	0.349909	0.0172281	1.04684	0.897973	2	2	0.0153238	0.0391009	-0.797438	-1.05262	4	4	0.0158611	0.00506756
PF3D7_1475600	bromodomain protein, putative	NaN	NaN	0	0	1	1	NaN	NaN	1	1	1	1	1.24221	0.852251	4	5	0.0351361	0.0032531
PF3D7_0722200	rhoptry-associated leucine zipper-like protein 1 (RALP1)	-0.159508	NaN	1	0	0.496833	1	NaN	NaN	0	0	1	1	1.22558	1.01293	2	3	0.0379361	0.000463685
PF3D7_1015600	heat shock protein 60 (HSP60)	NaN	NaN	0	0	1	1	0.614097	0.381122	4	5	0.198803	0.452323	1.18104	0.619337	3	2	0.0463905	0.0328704
PF3D7_0520400	conserved Plasmodium protein, unknown function	-0.189746	-0.242084	7	7	0.431499	0.432202	-0.634576	-0.353097	8	9	0.0731358	0.22958	-0.690474	-0.850719	8	8	0.0330675	0.0233465
PF3D7_1366900	conserved Plasmodium protein, unknown function	-0.140396	-0.038998	7	10	0.5407	0.746823	0.183455	0.148593	8	6	0.880104	0.87172	-0.650408	-0.978049	5	6	0.0427576	0.00918464
PF3D7_1007700	transcription factor with AP2 domain(s) (ApiAP2)	NaN	NaN	0	0	1	1	-0.883209	-0.751378	3	4	0.0174236	0.0218027	0.711054	0.557731	3	5	0.267653	0.0549013
PF3D7_0310500	DEAD box helicase, putative	-0.0435419	0.272454	7	6	0.78828	0.666132	-0.0264696	0.163462	5	2	0.719169	0.842102	-0.936111	-0.880725	2	5	0.00550016	0.018914
PF3D7_1360900	polyadenylate-binding protein, putative	0.482952	0.846169	6	7	0.126093	0.0587699	0.534261	0.517111	6	7	0.282503	0.272801	-0.910529	-0.914411	5	4	0.0067483	0.0148309
PF3D7_1014100	conserved Plasmodium protein, unknown function	-0.0480094	0.351056	9	8	0.776122	0.527859	0.220082	0.112101	13	18	0.804676	0.945093	-1.35465	-0.912037	10	11	0.000106602	0.0150909
PF3D7_0508800	single-stranded DNA-binding protein (SSB)	NaN	NaN	0	0	1	1	-1.03369	-1.23266	2	3	0.00629319	0.000301768	NaN	NaN	0	0	1	1
PF3D7_1332600	apurinic/apyrimidinic endonuclease Apn1, putative (APN1)	-0.00750711	0.00656479	14	14	0.887986	0.826614	-0.102171	-0.163499	22	23	0.590655	0.495594	-1.04198	-1.08583	16	15	0.00225703	0.00384386
PF3D7_1360100	RNA-binding protein, putative	0.589476	0.291256	3	2	0.0585932	0.631754	NaN	NaN	0	0	1	1	-1.08137	-1.30521	2	2	0.00159096	0.000516615
PF3D7_1408400	DNA repair helicase, putative	-0.466098	-0.20364	19	16	0.0774126	0.485266	-0.305628	0.269895	25	28	0.309089	0.63886	-1.25336	-1.17562	9	13	0.000307237	0.00175635
PF3D7_0909400	exoribonuclease, putative	0.032242	0.38024	20	17	1	0.480521	0.33594	0.225886	19	22	0.580659	0.720632	-1.833	-1.32821	6	8	2.88255e-07	0.000411005
PF3D7_0916700	RNA-binding protein musashi, putative (HoMu)	-0.291998	-0.225645	26	25	0.25057	0.45447	-0.576755	-0.417596	24	26	0.0977656	0.168099	-2.92654	-2.69321	16	19	1.22372e-15	8.69173e-13
PF3D7_1359400	rRNA associated RNA binding protein, putative	-0.565417	-0.103128	7	7	0.0341882	0.639134	-0.470549	-0.419107	11	10	0.15984	0.166823	-1.11635	-1.3336	3	4	0.00115651	0.000389351
PF3D7_0409600	replication protein A1, large subunit (RPA1)	-0.591179	-0.558659	21	19	0.0271652	0.131929	-0.764591	-0.809661	33	31	0.0358842	0.0141419	-1.31638	-0.615228	20	24	0.000160271	0.100231
PF3D7_1006800	RNA-binding protein, putative	-1.09739	-0.915712	11	11	6.25603e-05	0.0203492	-1.15066	-1.52922	10	10	0.00263297	9.54905e-06	-0.0769345	-0.165815	5	5	0.602775	0.650607
PF3D7_1405400	DNA mismatch repair protein, putative	NaN	-1.66507	3	4	1	1	-1.52529	-1.46634	9	7	0.000100211	2.09349e-05	-0.948865	-0.970707	2	2	0.00495929	0.00971962
PF3D7_1415300	RNA-binding protein Nova-1, putative	-1.6403	-1.45738	11	9	3.08971e-09	0.000379867	-1.71719	-1.94681	9	10	1.41117e-05	2.51211e-08	0.812786	0.919806	8	9	0.193708	0.0014859
PF3D7_0606500	polypyrimidine tract binding protein, putative	-2.13803	-1.64122	7	5	1.46563e-14	7.11389e-05	-1.80445	-1.5771	6	7	5.4247e-06	5.15295e-06	NaN	NaN	0	1	1	1
PF3D7_1409800	RNA binding protein Bruno, putative (HoBo)	-0.702726	-0.448478	21	22	0.00920328	0.209275	-0.88654	-0.968496	25	24	0.0170564	0.00386141	-3.41459	-3.01237	21	23	1.64106e-20	1.29079e-15
* significant hits (FDR cut-off of 5%) are highlighted green when binding to the TGCATGCA- or red when binding to the mutated motif-containing probes in each of the duplicates from 3 different experiments
