# Supplementary material for: The nucleosome landscape of Plasmodium falciparum reveals chromatin architecture and dynamics of regulatory sequences
Source: Nucleic Acids Res. 2015 Nov 17;44(5):2110–24. doi: 10.1093/nar/gkv1214 (PMC4797266; doi:10.1093/nar/gkv1214)
Supplement: SUPPLEMENTARY DATA [file supp_gkv1214_nar-02108-h-2015-File010.xlsx]

## Sheet: Sheet1
			Most prominent TSS			Second most prominent TSS
old gene ID	new gene ID	chromosome	position	strand	tag count	position	strand	tag count
PFA0110w	PF3D7_0102200	Pf3D7_01	98729	+	296
PFA0115w	PF3D7_0102300	Pf3D7_01	104592	+	88	104440	+	22
PFA0125c	PF3D7_0102500	Pf3D7_01	117053	-	17
PFA0140c	PF3D7_0102800	Pf3D7_01	128622	-	10
PFA0145c	PF3D7_0102900	Pf3D7_01	131302	-	135
PFA0160c	PF3D7_0103200	Pf3D7_01	142796	-	130	143270	-	43
PFA0195w	PF3D7_0103900	Pf3D7_01	172828	+	12
PFA0210c	PF3D7_0104200	Pf3D7_01	185007	-	12	185516	-	12
PFA0220w	PF3D7_0104300	Pf3D7_01	189825	+	14
PFA0230c	PF3D7_0104500	Pf3D7_01	205859	-	40
PFA0245w	PF3D7_0104800	Pf3D7_01	215675	+	20
PFA0255c	PF3D7_0105200	Pf3D7_01	224592	-	16
PFA0260c	PF3D7_0105300	Pf3D7_01	226201	-	29	226589	-	10
PFA0265c	PF3D7_0105400.1	Pf3D7_01	227646	-	32
PFA0270c	PF3D7_0105500	Pf3D7_01	230168	-	17	229891	-	16
PFA0290w	PF3D7_0105900	Pf3D7_01	253749	+	17
PFA0300c	PF3D7_0106100	Pf3D7_01	262233	-	16	262683	-	14
PFA0305c	PF3D7_0106200	Pf3D7_01	264551	-	14
PFA0310c	PF3D7_0106300	Pf3D7_01	270331	-	22	269945	-	20
PFA0315w	PF3D7_0106400	Pf3D7_01	272546	+	158
PFA0335w	PF3D7_0106800	Pf3D7_01	286861	+	24	287006	+	13
PFA0340w	PF3D7_0106900	Pf3D7_01	290074	+	21
PFA0345w	PF3D7_0107000	Pf3D7_01	293740	+	20	293520	+	16
PFA0370w	PF3D7_0107400	Pf3D7_01	303788	+	11
PFA0395w	PF3D7_0107900	Pf3D7_01	328603	-	37
PFA0400c	PF3D7_0108000	Pf3D7_01	331027	-	68	331136	-	27
PFA0410w	PF3D7_0108300	Pf3D7_01	337781	+	37	337099	+	10
PFA0415c	PF3D7_0108400.2	Pf3D7_01	348670	-	14	347973	-	11
PFA0420w	PF3D7_0108500	Pf3D7_01	349709	+	251	349572	+	142
PFA0425c	PF3D7_0108600	Pf3D7_01	352851	-	16
PFA0430c	PF3D7_0108700	Pf3D7_01	358076	-	14
PFA0435w	PF3D7_0108800	Pf3D7_01	358808	+	12	358680	+	10
PFA0440w	PF3D7_0109000	Pf3D7_01	364436	+	62	364128	+	38
PFA0450c	PF3D7_0109200	Pf3D7_01	371807	-	10
PFA0450c	PF3D7_0109200	Pf3D7_01	371807	-	10
PFA0460c	PF3D7_0109400	Pf3D7_01	376489	-	100
PFA0465c	PF3D7_0109500	Pf3D7_01	378537	-	90	378436	-	35
PFA0470c	PF3D7_0109600	Pf3D7_01	379979	-	11
PFA0480w	PF3D7_0109800	Pf3D7_01	381499	+	12
PFA0475c	PF3D7_0109700	Pf3D7_01	381230	-	38
PFA0500w	PF3D7_0110200	Pf3D7_01	393626	+	20
PFA0505c	PF3D7_0110400	Pf3D7_01	396208	-	19
PFA0515w	PF3D7_0110600	Pf3D7_01	406123	+	12
PFA0520c	PF3D7_0110700	Pf3D7_01	416633	-	28	416929	-	15
PFA0525w	PF3D7_0110800	Pf3D7_01	418675	+	15
PFA0530c	PF3D7_0110900	Pf3D7_01	422084	-	20
PFA0555c	PF3D7_0111500	Pf3D7_01	442996	-	52
PFA0565c	PF3D7_0111700	Pf3D7_01	445778	-	22
PFA0570w	PF3D7_0111800	Pf3D7_01	446202	+	15
PFA0575c	PF3D7_0111900	Pf3D7_01	452118	-	31
PFA0590w	PF3D7_0112200	Pf3D7_01	465573	+	20
PFA0615w	PF3D7_0112900	Pf3D7_01	487059	+	15
PFA0620c	PF3D7_0113000	Pf3D7_01	491791	-	26
PFA0635c	PF3D7_0113300	Pf3D7_01	508443	-	18
PFA0660w	PF3D7_0113700	Pf3D7_01	521726	+	26	521524	+	18
PFA0670c	PF3D7_0113900	Pf3D7_01	540695	-	14
PFB0080c	PF3D7_0201600	Pf3D7_02	79556	-	10
PFB0090c	PF3D7_0201800	Pf3D7_02	89441	-	42	89157	-	23
PFB0100c	PF3D7_0202000	Pf3D7_02	106560	-	721	106239	-	263
PFB0105c	PF3D7_0202100	Pf3D7_02	111151	-	43	110930	-	27
PFB0106c	PF3D7_0202200	Pf3D7_02	114765	-	155
PFB0110w	PF3D7_0202300	Pf3D7_02	117036	+	14
PFB0120w	PF3D7_0202500	Pf3D7_02	127745	+	1076	127615	+	913
PFB0130w	PF3D7_0202700	Pf3D7_02	134664	+	10
PFB0151c	PF3D7_0203200	Pf3D7_02	159851	-	14
PFB0175c	PF3D7_0203700	Pf3D7_02	170673	-	24
PFB0194w	PF3D7_0204200	Pf3D7_02	192232	+	63	192131	+	23
PFB0210c	PF3D7_0204700	Pf3D7_02	207949	-	70	208476	-	34
PFB0220w	PF3D7_0204900	Pf3D7_02	211112	+	18
PFB0215c	PF3D7_0204800	Pf3D7_02	210944	-	12
PFB0240w	PF3D7_0205400	Pf3D7_02	223069	+	43
PFB0245c	PF3D7_0205500	Pf3D7_02	226428	-	58	227513	-	30
PFB0250w	PF3D7_0205600	Pf3D7_02	227797	+	20
PFB0255w		Pf3D7_02	230849	+	22
PFB0257c	PF3D7_0205800	Pf3D7_02	234054	-	14
PFB0260w	PF3D7_0205900	Pf3D7_02	234638	+	38
PFB0270w	PF3D7_0206100	Pf3D7_02	244808	+	15	245005	+	10
PFB0275w	PF3D7_0206200	Pf3D7_02	247772	+	27	247574	+	11
PFB0295w	PF3D7_0206700	Pf3D7_02	271382	+	16
PFB0290c	PF3D7_0206600	Pf3D7_02	271050	-	20
PFB0300c	PF3D7_0206800	Pf3D7_02	274764	-	503
PFB0305c-a		Pf3D7_02	276582	-	41	276841	-	16
PFB0305c-b		Pf3D7_02	276582	-	41	276841	-	16
PFB0310c	PF3D7_0207000	Pf3D7_02	278801	-	142	279245	-	97
PFB0340c	PF3D7_0207600	Pf3D7_02	307173	-	507
PFB0345c	PF3D7_0207700	Pf3D7_02	312352	-	24
PFB0370c	PF3D7_0208200	Pf3D7_02	336991	-	85	336852	-	25
PFB0385w	PF3D7_0208500	Pf3D7_02	352404	+	43
PFB0395w	PF3D7_0208800	Pf3D7_02	358705	+	26
PFB0420w	PF3D7_0209300	Pf3D7_02	386981	+	36
PFB0415c	PF3D7_0209200	Pf3D7_02	386851	-	18
PFB0423c	PF3D7_0209400	Pf3D7_02	390933	-	10
PFB0435c	PF3D7_0209600	Pf3D7_02	399246	-	11
PFB0440c	PF3D7_0209700	Pf3D7_02	402394	-	121
PFB0445c	PF3D7_0209800	Pf3D7_02	406679	-	132
PFB0450w	PF3D7_0210000	Pf3D7_02	409356	+	51
PFB0455w	PF3D7_0210100.1	Pf3D7_02	412086	+	713
PFB0467w	PF3D7_0210400	Pf3D7_02	425609	+	30
PFB0465c	PF3D7_0210300	Pf3D7_02	425311	-	28	425187	-	10
PFB0475c	PF3D7_0210600	Pf3D7_02	434219	-	49
PFB0485c	PF3D7_0210800	Pf3D7_02	439540	-	18
PFB0490c	PF3D7_0210900	Pf3D7_02	443417	-	47	443530	-	17
PFB0500c	PF3D7_0211200	Pf3D7_02	456554	-	37	456704	-	21
PFB0535w	PF3D7_0212000	Pf3D7_02	479977	+	10
PFB0545c	PF3D7_0212200	Pf3D7_02	491205	-	10
PFB0550w	PF3D7_0212300	Pf3D7_02	491784	+	65	491987	+	18
PFB0570w	PF3D7_0212600	Pf3D7_02	522748	+	49	522910	+	13
PFB0585w	PF3D7_0212900	Pf3D7_02	532615	+	24
PFB0590w	PF3D7_0213000	Pf3D7_02	535418	+	30	535303	+	13
PFB0595w	PF3D7_0213100	Pf3D7_02	537411	+	81
PFB0605w	PF3D7_0213400	Pf3D7_02	541732	+	19
PFB0601c	PF3D7_0213300	Pf3D7_02	541629	-	12	541760	-	11
PFB0620w	PF3D7_0213700	Pf3D7_02	556788	+	35
PFB0635w	PF3D7_0214000	Pf3D7_02	565670	+	21	565960	+	13
PFB0640c	PF3D7_0214100	Pf3D7_02	573868	-	69	573451	-	26
PFB0645c	PF3D7_0214200	Pf3D7_02	576520	-	86
PFB0655c	PF3D7_0214400	Pf3D7_02	589584	-	33
PFB0670c	PF3D7_0214700	Pf3D7_02	602222	-	12
PFB0675w	PF3D7_0214800	Pf3D7_02	604206	+	10
PFB0687c	PF3D7_0215100	Pf3D7_02	624952	-	32
PFB0715w	PF3D7_0215700	Pf3D7_02	645393	+	57	645519	+	23
PFB0735c	PF3D7_0216200PF3D7_0216100	Pf3D7_02	670046	-	45
PFB0760w	PF3D7_0216600	Pf3D7_02	685652	+	13	685771	+	11
PFB0810w	PF3D7_0217400	Pf3D7_02	717478	+	27	717369	+	10
PFB0805c	PF3D7_0217300	Pf3D7_02	717131	-	99
PFB0815w	PF3D7_0217500	Pf3D7_02	719296	+	150
PFB0826c	PF3D7_0217700	Pf3D7_02	733165	-	27
PFB0830w	PF3D7_0217800	Pf3D7_02	733747	+	955
PFB0835c	PF3D7_0217900	Pf3D7_02	737814	-	20
PFB0840w	PF3D7_0218000	Pf3D7_02	738371	+	50	738663	+	18
PFB0855c	PF3D7_0218300PF3D7_0218200	Pf3D7_02	749402	-	175
PFB0865w	PF3D7_0218500	Pf3D7_02	752464	+	38
PFB0875c	PF3D7_0218700	Pf3D7_02	765539	-	21	765420	-	11
PFB0877c		Pf3D7_02	768283	-	189
PFB0880w	PF3D7_0219100	Pf3D7_02	768607	+	13
PFB0885w	PF3D7_0219200	Pf3D7_02	772214	+	302	772084	+	193
PFB0888w-a		Pf3D7_02	774469	+	155
PFB0888w-b		Pf3D7_02	774469	+	155
PFB0886c	PF3D7_0219300	Pf3D7_02	774129	-	27
PFB0890c	PF3D7_0219500	Pf3D7_02	778469	-	15
PFB0910w	PF3D7_0219900	Pf3D7_02	790933	+	51	790595	+	35
PFB0921c	PF3D7_0220200	Pf3D7_02	811010	-	238
PFB0923c	PF3D7_0220300	Pf3D7_02	815784	-	45	815604	-	43
PFB0930w	PF3D7_0220600	Pf3D7_02	830830	+	37	830580	+	10
PFB0932w	PF3D7_0220700	Pf3D7_02	833308	+	32	833142	+	30
PFB0935w	PF3D7_0220800	Pf3D7_02	838584	+	11
PFB0953w	PF3D7_0221200	Pf3D7_02	854386	+	12	854501	+	11
PFC0065c	PF3D7_0301300	Pf3D7_03	80906	-	31
PFC0070c	PF3D7_0301400	Pf3D7_03	83341	-	10
PFC0080c	PF3D7_0301600	Pf3D7_03	90667	-	28
PFC0085c	PF3D7_0301700	Pf3D7_03	95487	-	48	95785	-	31
PFC0090w	PF3D7_0301800	Pf3D7_03	100332	+	23	100077	+	18
PFC0095c	PF3D7_0301900	Pf3D7_03	104206	-	32
PFC0100c	PF3D7_0302000	Pf3D7_03	106895	-	16
PFC0105w	PF3D7_0302100	Pf3D7_03	109542	+	24
PFC0115c	PF3D7_0302300	Pf3D7_03	127231	-	19
PFC0120w	PF3D7_0302500	Pf3D7_03	131782	+	59	131919	+	17
PFC0126c	PF3D7_0302700	Pf3D7_03	143923	-	27
PFC0135c	PF3D7_0302900	Pf3D7_03	153874	-	15	154259	-	15
PFC0155c	PF3D7_0303300	Pf3D7_03	172745	-	59	172858	-	17
PFC0166w	PF3D7_0303600	Pf3D7_03	186527	+	23
PFC0170c	PF3D7_0303700	Pf3D7_03	189699	-	14
PFC0190c	PF3D7_0304200	Pf3D7_03	206679	-	15
PFC0200w	PF3D7_0304400	Pf3D7_03	214327	+	666
PFC0205c	PF3D7_0304500	Pf3D7_03	216944	-	26
PFC0240c	PF3D7_0305300	Pf3D7_03	255669	-	17
PFC0250c	PF3D7_0305600	Pf3D7_03	274638	-	15
PFC0255c	PF3D7_0305700	Pf3D7_03	276822	-	139
PFC0262c	PF3D7_0306000	Pf3D7_03	284333	-	16
PFC0265c	PF3D7_0306100	Pf3D7_03	287971	-	29
PFC0270w	PF3D7_0306200	Pf3D7_03	289078	+	11
PFC0271c	PF3D7_0306300	Pf3D7_03	293066	-	95	292958	-	25
PFC0275w	PF3D7_0306400	Pf3D7_03	294364	+	12
PFC0281w	PF3D7_0306600	Pf3D7_03	299191	+	86
PFC0280c	PF3D7_0306500	Pf3D7_03	298861	-	21
PFC0282w	PF3D7_0306700	Pf3D7_03	300647	+	140
PFC0290w	PF3D7_0306900	Pf3D7_03	307165	+	1214
PFC0295c	PF3D7_0307100	Pf3D7_03	310175	-	154
PFC0300c	PF3D7_0307200	Pf3D7_03	313068	-	1095
PFC0310c	PF3D7_0307400	Pf3D7_03	318883	-	22
PFC0325c	PF3D7_0307700	Pf3D7_03	332706	-	16
PFC0330w	PF3D7_0307800	Pf3D7_03	333533	+	15
PFC0340w	PF3D7_0308000	Pf3D7_03	349926	+	26
PFC0350c	PF3D7_0308200	Pf3D7_03	361321	-	38	361063	-	28
PFC0355c	PF3D7_0308300	Pf3D7_03	364495	-	11
PFC0360w	PF3D7_0308500	Pf3D7_03	366362	+	99	365248	+	98
PFC0365w	PF3D7_0308600	Pf3D7_03	368954	+	168
PFC0371w	PF3D7_0308800	Pf3D7_03	374599	+	17
PFC0395w	PF3D7_0309500	Pf3D7_03	399159	+	41	398779	+	21
PFC0400w	PF3D7_0309600	Pf3D7_03	403844	+	853	403981	+	655
PFC0410w	PF3D7_0309800	Pf3D7_03	408300	+	35	408435	+	12
PFC0416w	PF3D7_0310000	Pf3D7_03	417097	+	18
PFC0425w	PF3D7_0310200	Pf3D7_03	422855	+	13
PFC0445w	PF3D7_0310700	Pf3D7_03	459438	+	56	459654	+	55
PFC0441c	PF3D7_0310600.1	Pf3D7_03	458814	-	49	458923	-	14
PFC0465c	PF3D7_0311100	Pf3D7_03	470310	-	17
PFC0465c	PF3D7_0311100	Pf3D7_03	470310	-	17
PFC0486c	PF3D7_0311500	Pf3D7_03	494528	-	98
PFC0490w	PF3D7_0311600	Pf3D7_03	495855	+	11
PFC0506w	PF3D7_0312000	Pf3D7_03	508630	+	12
PFC0525c	PF3D7_0312400	Pf3D7_03	523791	-	17	523566	-	10
PFC0530w	PF3D7_0312500	Pf3D7_03	525036	+	18
PFC0535w	PF3D7_0312800	Pf3D7_03	530817	+	643
PFC0550w	PF3D7_0313100	Pf3D7_03	536279	+	38
PFC0556c	PF3D7_0313300	Pf3D7_03	541915	-	20	542104	-	10
PFC0575w	PF3D7_0313800	Pf3D7_03	555811	+	24
PFC0571c	PF3D7_0313700.1	Pf3D7_03	555495	-	16
PFC0581w	PF3D7_0314000	Pf3D7_03	563703	+	19
PFC0582c	PF3D7_0314100.2	Pf3D7_03	568122	-	14
PFC0590c	PF3D7_0314300PF3D7_0314200	Pf3D7_03	575373	-	19
PFC0595c	PF3D7_0314400	Pf3D7_03	577588	-	24	578070	-	14
PFC0600w	PF3D7_0314500	Pf3D7_03	580249	+	19
PFC0630w	PF3D7_0315000	Pf3D7_03	607686	+	14
PFC0635c	PF3D7_0315100	Pf3D7_03	610732	-	53
PFC0670c	PF3D7_0315400	Pf3D7_03	628357	-	62	628478	-	22
PFC0675c	PF3D7_0315500	Pf3D7_03	630793	-	13
PFC0690c	PF3D7_0315800	Pf3D7_03	639606	-	33
PFC0710w-a		Pf3D7_03	654829	+	123
PFC0710w-b		Pf3D7_03	654829	+	123
PFC0725c	PF3D7_0316600	Pf3D7_03	668137	-	49	668242	-	47
PFC0730w	PF3D7_0316700	Pf3D7_03	670629	+	39	670473	+	38
PFC0735w	PF3D7_0316800	Pf3D7_03	674008	+	372
PFC0740c	PF3D7_0316900	Pf3D7_03	678400	-	28	678286	-	19
PFC0745c	PF3D7_0317000	Pf3D7_03	680775	-	53	680951	-	44
PFC0760c	PF3D7_0317300	Pf3D7_03	707114	-	10
PFC0765c	PF3D7_0317400	Pf3D7_03	711987	-	15
PFC0775w	PF3D7_0317600	Pf3D7_03	721414	+	143	721520	+	48
PFC0780w	PF3D7_0317700	Pf3D7_03	724243	+	21
PFC0790w	PF3D7_0317900	Pf3D7_03	735846	+	11
PFC0785c	PF3D7_0317800	Pf3D7_03	735741	-	28
PFC0805w	PF3D7_0318200	Pf3D7_03	743954	+	45
PFC0830w	PF3D7_0318700	Pf3D7_03	784812	+	45	784940	+	22
PFC0835c	PF3D7_0318900	Pf3D7_03	790705	-	63	790594	-	16
PFC0845c	PF3D7_0319100	Pf3D7_03	799509	-	41
PFC0855w	PF3D7_0319300	Pf3D7_03	803619	+	23
PFC0850c	PF3D7_0319200	Pf3D7_03	803210	-	15
PFC0865w	PF3D7_0319500	Pf3D7_03	812159	+	36	811989	+	13
PFC0870w	PF3D7_0319600	Pf3D7_03	814312	+	218
PFC0875w	PF3D7_0319700	Pf3D7_03	816890	+	26
PFC0885c	PF3D7_0319900	Pf3D7_03	831985	-	13
PFC0886w	PF3D7_0320000	Pf3D7_03	833677	+	56	833847	+	20
PFC0890w	PF3D7_0320100	Pf3D7_03	836588	+	27	836193	+	13
PFC0900w	PF3D7_0320300	Pf3D7_03	841628	+	21	842023	+	10
PFC0910w	PF3D7_0320500	Pf3D7_03	856950	+	13	857120	+	10
PFC0912w	PF3D7_0320700	Pf3D7_03	861587	+	115
PFC0911c	PF3D7_0320600	Pf3D7_03	860868	-	18
PFC0920w	PF3D7_0320900	Pf3D7_03	871607	+	279	871498	+	162
PFC0925w	PF3D7_0321000	Pf3D7_03	874073	+	18
PFC0955w	PF3D7_0321600	Pf3D7_03	897220	+	32
PFC0950c	PF3D7_0321500	Pf3D7_03	896986	-	13
PFC0965w	PF3D7_0321800	Pf3D7_03	908772	+	24
PFC0975c	PF3D7_0322000	Pf3D7_03	926022	-	575
PFC0995c	PF3D7_0322300	Pf3D7_03	937297	-	10
PFC1005c	PF3D7_0322500	Pf3D7_03	943667	-	28
PFC1020c	PF3D7_0322900	Pf3D7_03	963379	-	142	963481	-	50
PFC1025w	PF3D7_0323000	Pf3D7_03	966058	-	665
PFC1050w	PF3D7_0323500	Pf3D7_03	982695	+	12
PFC1060c	PF3D7_0323700	Pf3D7_03	990881	-	15
PFD0070c	PF3D7_0401600.1	Pf3D7_04	100558	-	159
PFD0075w	PF3D7_0401700	Pf3D7_04	106767	+	14
PFD0080c	PF3D7_0401800	Pf3D7_04	112573	-	38
PFD0090c	PF3D7_0402000	Pf3D7_04	122675	-	45	123517	-	21
PFD0095c	PF3D7_0402100	Pf3D7_04	132032	-	24	132223	-	18
PFD0115c	PF3D7_0402400	Pf3D7_04	155314	-	110
PFD0144c	PF3D7_0402900	Pf3D7_04	179832	-	14
PFD0165w	PF3D7_0403500	Pf3D7_04	201915	+	13
PFD0195c	PF3D7_0404000	Pf3D7_04	230945	-	20	230840	-	15
PFD0240c	PF3D7_0404900	Pf3D7_04	275117	-	30	275315	-	17
PFD0245c	PF3D7_0405000	Pf3D7_04	278003	-	12	277850	-	10
PFD0250c	PF3D7_0405100	Pf3D7_04	283718	-	31
PFD0265w	PF3D7_0405400	Pf3D7_04	297340	+	26
PFD0265w	PF3D7_0405400	Pf3D7_04	297340	+	26
PFD0275w	PF3D7_0405600	Pf3D7_04	309401	+	87
PFD0295c	PF3D7_0405900	Pf3D7_04	325890	-	10
PFD0300w	PF3D7_0406000	Pf3D7_04	327310	+	16	327029	+	10
PFD0305c	PF3D7_0406100	Pf3D7_04	331982	-	23	332213	-	18
PFD0310w	PF3D7_0406200	Pf3D7_04	335260	+	264	335364	+	68
PFD0311w	PF3D7_0406400	Pf3D7_04	338312	+	14
PFD0330w	PF3D7_0406700	Pf3D7_04	354121	+	19
PFD0335c	PF3D7_0406800	Pf3D7_04	360228	-	16
PFD0360w	PF3D7_0407300	Pf3D7_04	372848	+	32
PFD0355c	PF3D7_0407200	Pf3D7_04	372373	-	19	372489	-	14
PFD0365c	PF3D7_0407400	Pf3D7_04	375513	-	44
PFD0367w	PF3D7_0407500	Pf3D7_04	375884	+	26
PFD0395c	PF3D7_0408000	Pf3D7_04	401631	-	42
PFD0405c	PF3D7_0408300	Pf3D7_04	412516	-	10
PFD0420c	PF3D7_0408500	Pf3D7_04	417971	-	45
PFD0450c	PF3D7_0409100	Pf3D7_04	445072	-	52
PFD0450c	PF3D7_0409100	Pf3D7_04	445072	-	52
PFD0460c	PF3D7_0409300	Pf3D7_04	451674	-	37
PFD0462w	PF3D7_0409400	Pf3D7_04	452440	+	27	452102	+	12
PFD0485w	PF3D7_0409800	Pf3D7_04	465613	+	20	466091	+	14
PFD0515w	PF3D7_0410400	Pf3D7_04	481098	+	18
PFD0525w	PF3D7_0410600	Pf3D7_04	485476	+	10
PFD0550c	PF3D7_0411100	Pf3D7_04	512227	-	14
PFD0555c	PF3D7_0411200	Pf3D7_04	516705	-	11
PFD0600c	PF3D7_0412100	Pf3D7_04	548354	-	16	548251	-	13
PFD0610w	PF3D7_0412300	Pf3D7_04	550268	+	10
PFD0665c	PF3D7_0413600	Pf3D7_04	625436	-	37	625587	-	12
PFD0670c	PF3D7_0413700	Pf3D7_04	628223	-	66	628415	-	32
PFD0690c	PF3D7_0414100	Pf3D7_04	646146	-	15
PFD0692c	PF3D7_0414200.1	Pf3D7_04	655953	-	16
PFD0669c	PF3D7_0414300	Pf3D7_04	657849	-	46
PFD0710w	PF3D7_0414700	Pf3D7_04	667323	+	10
PFD0705c	PF3D7_0414600	Pf3D7_04	666819	-	50
PFD0715c	PF3D7_0414800	Pf3D7_04	671794	-	12	671920	-	12
PFD0720w	PF3D7_0414900	Pf3D7_04	672770	+	49	672493	+	13
PFD0730w	PF3D7_0415100	Pf3D7_04	677357	+	21
PFD0725c	PF3D7_0415000	Pf3D7_04	677266	-	55
PFD0735c	PF3D7_0415200	Pf3D7_04	686694	-	12
PFD0750w	PF3D7_0415500	Pf3D7_04	694839	+	17	694715	+	10
PFD0745c	PF3D7_0415400	Pf3D7_04	694453	-	98
PFD0755c	PF3D7_0415600	Pf3D7_04	697685	-	11
PFD0760c	PF3D7_0415700	Pf3D7_04	700070	-	16
PFD0770c	PF3D7_0415900	Pf3D7_04	706009	-	280	706123	-	90
PFD0775c	PF3D7_0416000	Pf3D7_04	712267	-	16
PFD0800c	PF3D7_0416500	Pf3D7_04	731413	-	15
PFD0805w	PF3D7_0416600	Pf3D7_04	733091	+	17
PFD0807c	PF3D7_0416700	Pf3D7_04	735856	-	72
PFD0810w	PF3D7_0416800	Pf3D7_04	736572	+	493
PFD0840w	PF3D7_0417400	Pf3D7_04	762137	+	19
PFD0850c	PF3D7_0417500	Pf3D7_04	786662	-	35	786477	-	14
PFD0880w	PF3D7_0418200	Pf3D7_04	823476	+	16	823700	+	13
PFD0925w	PF3D7_0419100	Pf3D7_04	859433	+	15
PFD0930w	PF3D7_0419200	Pf3D7_04	861018	+	12
PFD0945c	PF3D7_0419500	Pf3D7_04	876496	-	12
PFD0950w	PF3D7_0419600	Pf3D7_04	877017	+	39	876867	+	11
PFD0955w	PF3D7_0419700	Pf3D7_04	879611	+	83
PFD0960c	PF3D7_0419800	Pf3D7_04	882889	-	38	883227	-	13
PFD0965W	PF3D7_0419900PF3D7_0419900	Pf3D7_04	883582	+	16
PFD0970c	PF3D7_0420000	Pf3D7_04	913033	-	51
PFD0975w	PF3D7_0420100	Pf3D7_04	913438	+	16
PFD0990w	PF3D7_0420400	Pf3D7_04	936309	+	25
PFD1037w	PF3D7_0422100	Pf3D7_04	1005784	+	57
PFD1055w	PF3D7_0422400	Pf3D7_04	1030937	+	561
PFD1070w	PF3D7_0422700	Pf3D7_04	1044122	+	22
PFD1095w	PF3D7_0423200	Pf3D7_04	1054753	+	13
PFD1090c	PF3D7_0423100	Pf3D7_04	1054514	-	85
PFD1105w	PF3D7_0423400	Pf3D7_04	1059850	+	29	1059739	+	13
PFD1115c	PF3D7_0423600	Pf3D7_04	1071468	-	28
PFD1120c	PF3D7_0423700	Pf3D7_04	1076464	-	336
PFD1130w	PF3D7_0423800	Pf3D7_04	1080299	+	17	1080417	+	16
PFD1135c	PF3D7_0423900	Pf3D7_04	1083415	-	20
PFD1140w	PF3D7_0424000	Pf3D7_04	1084624	+	18
PFD1145c	PF3D7_0424100	Pf3D7_04	1088927	-	12
PFD1170c	PF3D7_0424600	Pf3D7_04	1118821	-	209
PFD1175w	PF3D7_0424700	Pf3D7_04	1121629	+	25	1121496	+	15
PFD1185w	PF3D7_0424900	Pf3D7_04	1131030	+	22
PFE0040c	PF3D7_0500800	Pf3D7_05	48183	-	67
PFE0050w	PF3D7_0501000	Pf3D7_05	55326	+	99	55491	+	46
PFE0055c	PF3D7_0501100.1	Pf3D7_05	60505	-	71
PFE0060w	PF3D7_0501200	Pf3D7_05	63236	+	274	63401	+	77
PFE0065w	PF3D7_0501300	Pf3D7_05	67973	+	326
PFE0070w	PF3D7_0501400	Pf3D7_05	73481	+	14
PFE0075c	PF3D7_0501500	Pf3D7_05	82568	-	84	82759	-	31
PFE0080c	PF3D7_0501600	Pf3D7_05	85498	-	81	85658	-	41
PFE0110w	PF3D7_0502200	Pf3D7_05	103514	+	12
PFE0120c	PF3D7_0502400	Pf3D7_05	112174	-	27	112044	-	13
PFE0125w	PF3D7_0502500	Pf3D7_05	112809	+	11
PFE0130c	PF3D7_0502700	Pf3D7_05	121723	-	12
PFE0140c	PF3D7_0502900	Pf3D7_05	124265	-	40	124415	-	10
PFE0150c	PF3D7_0503100	Pf3D7_05	128874	-	11
PFE0160c	PF3D7_0503300	Pf3D7_05	137131	-	26	135938	-	12
PFE0165w	PF3D7_0503400	Pf3D7_05	140440	+	195	139842	+	192
PFE0175c	PF3D7_0503600	Pf3D7_05	150663	-	11
PFE0185c	PF3D7_0503800	Pf3D7_05	152581	-	211	152720	-	109
PFE0245c	PF3D7_0505000	Pf3D7_05	219116	-	11
PFE0280c	PF3D7_0505700	Pf3D7_05	250895	-	10
PFE0285c	PF3D7_0505800	Pf3D7_05	252797	-	318
PFE0295w	PF3D7_0506000	Pf3D7_05	256060	+	33	256220	+	22
PFE0290c	PF3D7_0505900	Pf3D7_05	255778	-	60	255650	-	31
PFE0305w	PF3D7_0506200	Pf3D7_05	259462	+	16
PFE0300c	PF3D7_0506100	Pf3D7_05	259141	-	69
PFE0310c	PF3D7_0506300	Pf3D7_05	262236	-	41
PFE0335w	PF3D7_0506800	Pf3D7_05	283906	+	17
PFE0345c	PF3D7_0507000	Pf3D7_05	293704	-	35
PFE0350c	PF3D7_0507100	Pf3D7_05	296714	-	418
PFE0365c	PF3D7_0507400	Pf3D7_05	306658	-	23	306446	-	17
PFE0370c	PF3D7_0507500	Pf3D7_05	310184	-	30
PFE0385w	PF3D7_0507800	Pf3D7_05	321112	+	10
PFE0395c	PF3D7_0508000	Pf3D7_05	330390	-	18	330791	-	10
PFE0405c	PF3D7_0508200	Pf3D7_05	339863	-	11
PFE0410w	PF3D7_0508300	Pf3D7_05	341671	+	90	341568	+	67
PFE0425w	PF3D7_0508600	Pf3D7_05	355753	+	22
PFE0435c	PF3D7_0508800	Pf3D7_05	364892	-	16
PFE0445c	PF3D7_0509000	Pf3D7_05	378605	-	18
PFE0460c	PF3D7_0509300	Pf3D7_05	389666	-	17
PFE0465c	PF3D7_0509400	Pf3D7_05	399709	-	12
PFE0470w	PF3D7_0509500	Pf3D7_05	400034	+	15
PFE0475w	PF3D7_0509600	Pf3D7_05	403128	+	15
PFE0545c	PF3D7_0511000	Pf3D7_05	468429	-	212
PFE0555w	PF3D7_0511200	Pf3D7_05	470645	+	20
PFE0570w	PF3D7_0511500	Pf3D7_05	485425	+	15	485319	+	10
PFE0595w	PF3D7_0512000	Pf3D7_05	527483	+	39
PFE0600c	PF3D7_0512100	Pf3D7_05	529492	-	24
PFE0605c	PF3D7_0512200	Pf3D7_05	532286	-	18
PFE0610c	PF3D7_0512300	Pf3D7_05	534749	-	83
PFE0625w	PF3D7_0512600	Pf3D7_05	544428	+	37	544198	+	25
PFE0630c	PF3D7_0512700	Pf3D7_05	547790	-	156
PFE0660c	PF3D7_0513300	Pf3D7_05	570175	-	341
PFE0670w	PF3D7_0513500	Pf3D7_05	573252	+	27
PFE0690c	PF3D7_0513800	Pf3D7_05	586931	-	102
PFE0695w	PF3D7_0513900	Pf3D7_05	587470	+	15
PFE0710w	PF3D7_0514200	Pf3D7_05	596723	+	12
PFE0730c	PF3D7_0514600	Pf3D7_05	608934	-	44	608803	-	15
PFE0745w	PF3D7_0514900	Pf3D7_05	618362	+	35
PFE0750c	PF3D7_0515000	Pf3D7_05	623751	-	16
PFE0755c	PF3D7_0515100	Pf3D7_05	626654	-	11
PFE0785c	PF3D7_0515700	Pf3D7_05	656134	-	232
PFE0790c	PF3D7_0515800	Pf3D7_05	659269	-	38
PFE0810c	PF3D7_0516200	Pf3D7_05	676980	-	455
PFE0815w	PF3D7_0516300	Pf3D7_05	678055	+	40
PFE0835w	PF3D7_0516700	Pf3D7_05	693665	+	17
PFE0845c	PF3D7_0516900	Pf3D7_05	713957	-	886
PFE0850c	PF3D7_0517000	Pf3D7_05	716800	-	487
PFE0865c	PF3D7_0517300	Pf3D7_05	726334	-	77	727109	-	36
PFE0885w	PF3D7_0517700	Pf3D7_05	742806	+	27
PFE0900w	PF3D7_0518000	Pf3D7_05	750465	+	14
PFE0910w	PF3D7_0518200	Pf3D7_05	759080	-	52
PFE0915c	PF3D7_0518300	Pf3D7_05	761210	-	278
PFE0925c	PF3D7_0518500	Pf3D7_05	767048	-	10
PFE0955w	PF3D7_0519000	Pf3D7_05	788221	+	38
PFE0960w	PF3D7_0519100	Pf3D7_05	790091	+	16
PFE0965c	PF3D7_0519200	Pf3D7_05	793273	-	145	793149	-	52
PFE0975c	PF3D7_0519400	Pf3D7_05	799002	-	1840
PFE0990w	PF3D7_0519700	Pf3D7_05	816326	+	217
PFE0995c	PF3D7_0519800	Pf3D7_05	824373	-	10
PFE1000c	PF3D7_0519900	Pf3D7_05	827935	-	21
PFE1005w	PF3D7_0520000	Pf3D7_05	828775	+	2583
PFE1010w	PF3D7_0520100	Pf3D7_05	830957	+	24
PFE1020w	PF3D7_0520300	Pf3D7_05	838175	+	39
PFE1015c	PF3D7_0520200	Pf3D7_05	837922	-	13
PFE1035c	PF3D7_0520600	Pf3D7_05	845110	-	96
PFE1040c	PF3D7_0520700	Pf3D7_05	848975	-	16
PFE1050w	PF3D7_0520900	Pf3D7_05	856601	+	133
PFE1045c	PF3D7_0520800	Pf3D7_05	856107	-	11
PFE1100w	PF3D7_0522000	Pf3D7_05	895833	+	26	895453	+	18
PFE1105c	PF3D7_0522100	Pf3D7_05	900528	-	13
PFE1110w	PF3D7_0522200	Pf3D7_05	901243	+	189
PFE1115c	PF3D7_0522300	Pf3D7_05	905346	-	26	905200	-	20
PFE1125w	PF3D7_0522500	Pf3D7_05	937071	+	58
PFE1130w	PF3D7_0522600	Pf3D7_05	939085	+	20
PFE1140c	PF3D7_0522800	Pf3D7_05	945200	-	42	945370	-	12
PFE1150w	PF3D7_0523000	Pf3D7_05	956922	+	24	957153	+	23
PFE1155c	PF3D7_0523100	Pf3D7_05	965308	-	27
PFE1165c	PF3D7_0523300	Pf3D7_05	971225	-	34
PFE1170w	PF3D7_0523400	Pf3D7_05	973035	+	25
PFE1190c	PF3D7_0523900	Pf3D7_05	994897	-	25
PFE1195w	PF3D7_0524000	Pf3D7_05	997618	+	14
PFE1215c	PF3D7_0524400	Pf3D7_05	1015339	-	32
PFE1220w	PF3D7_0524500	Pf3D7_05	1015637	+	40	1015756	+	24
PFE1225w	PF3D7_0524600	Pf3D7_05	1017388	+	22
PFE1230c	PF3D7_0524700	Pf3D7_05	1020296	-	39	1020174	-	11
PFE1250w	PF3D7_0525100	Pf3D7_05	1041112	+	48	1041237	+	37
PFE1280w	PF3D7_0525700	Pf3D7_05	1068284	+	29
PFE1275c	PF3D7_0525600	Pf3D7_05	1067890	-	12	1068038	-	10
PFE1285w	PF3D7_0525800	Pf3D7_05	1070623	+	78	1071101	+	25
PFE1300w	PF3D7_0526100	Pf3D7_05	1079386	+	12
PFE1310c	PF3D7_0526300	Pf3D7_05	1087379	-	37
PFE1315w	PF3D7_0526400	Pf3D7_05	1087757	+	32
PFE1320w	PF3D7_0526500	Pf3D7_05	1090470	+	28
PFE1335c	PF3D7_0526800	Pf3D7_05	1122381	-	22	1122575	-	12
PFE1340w	PF3D7_0526900	Pf3D7_05	1122999	+	31	1122653	+	15
PFE1350c	PF3D7_0527100	Pf3D7_05	1131418	-	198
PFE1355c	PF3D7_0527200	Pf3D7_05	1135051	-	22	1135186	-	14
PFE1360c	PF3D7_0527300	Pf3D7_05	1138289	-	17	1138165	-	12
PFE1370w	PF3D7_0527500	Pf3D7_05	1143313	+	208
PFE1375c	PF3D7_0527600	Pf3D7_05	1149666	-	30	1149942	-	13
PFE1390w	PF3D7_0527900	Pf3D7_05	1153518	+	23
PFE1395c	PF3D7_0528000	Pf3D7_05	1156819	-	63
PFE1400c	PF3D7_0528100	Pf3D7_05	1162219	-	39
PFE1405c	PF3D7_0528200	Pf3D7_05	1165408	-	215
PFE1425c	PF3D7_0528600	Pf3D7_05	1177304	-	15	1177512	-	10
PFE1430c	PF3D7_0528700	Pf3D7_05	1179438	-	31
PFE1435c	PF3D7_0528800	Pf3D7_05	1182576	-	12
PFE1445c	PF3D7_0529000	Pf3D7_05	1190059	-	81
PFE1450c	PF3D7_0529100	Pf3D7_05	1191927	-	21
PFE1470w	PF3D7_0529500	Pf3D7_05	1206180	+	12	1205909	+	10
PFE1490c	PF3D7_0529900	Pf3D7_05	1223257	-	66
PFE1500c	PF3D7_0530000	Pf3D7_05	1225403	-	26	1225530	-	26
PFE1505w	PF3D7_0530100	Pf3D7_05	1225852	+	91	1226002	+	35
PFE1510c	PF3D7_0530200	Pf3D7_05	1231112	-	17
PFE1590w	PF3D7_0532100	Pf3D7_05	1301054	+	1651	1300929	+	857
PFE1600w	PF3D7_0532300	Pf3D7_05	1307581	+	98
PFE1605w	PF3D7_0532400	Pf3D7_05	1312103	+	18
PFE1610w	PF3D7_0532500	Pf3D7_05	1316202	+	17
PFF0090w	PF3D7_0601900	Pf3D7_06	77626	+	225
PFF0105w	PF3D7_0602200	Pf3D7_06	97558	+	27	97774	+	10
PFF0120w	PF3D7_0602500	Pf3D7_06	105059	+	29
PFF0115c	PF3D7_0602400	Pf3D7_06	104698	-	19
PFF0145w	PF3D7_0603000	Pf3D7_06	121296	+	15
PFF0155w	PF3D7_0603200	Pf3D7_06	128489	+	17
PFF0160c	PF3D7_0603300	Pf3D7_06	132211	-	41
PFF0205w	PF3D7_0604200	Pf3D7_06	180628	+	22
PFF0210w	PF3D7_0604300	Pf3D7_06	182014	+	11
PFF0230c	PF3D7_0604700	Pf3D7_06	206444	-	45	206633	-	20
PFF0235c	PF3D7_0604800	Pf3D7_06	211688	-	12
PFF0245w	PF3D7_0605000	Pf3D7_06	213364	+	59
PFF0240c	PF3D7_0604900	Pf3D7_06	213176	-	26
PFF0260w	PF3D7_0605300	Pf3D7_06	222157	+	17
PFF0255c	PF3D7_0605200	Pf3D7_06	221973	-	94
PFF0290w	PF3D7_0605900	Pf3D7_06	246956	+	105
PFF0295c	PF3D7_0606000	Pf3D7_06	254838	-	12	254958	-	12
PFF0300w	PF3D7_0606100	Pf3D7_06	257323	+	10
PFF0305c	PF3D7_0606200	Pf3D7_06	262217	-	41	263239	-	26
PFF0320c	PF3D7_0606500	Pf3D7_06	268940	-	16	269075	-	11
PFF0330w	PF3D7_0606700	Pf3D7_06	281515	+	25
PFF0340c	PF3D7_0606900	Pf3D7_06	291350	-	25	292177	-	14
PFF0345w	PF3D7_0607000	Pf3D7_06	292531	+	22
PFF0365c	PF3D7_0607400	Pf3D7_06	310278	-	18	310398	-	13
PFF0395c	PF3D7_0608000	Pf3D7_06	337491	-	23	337374	-	13
PFF0420c	PF3D7_0608500	Pf3D7_06	353045	-	57	352935	-	46
PFF0430w	PF3D7_0608700	Pf3D7_06	357957	+	109
PFF0435w	PF3D7_0608800	Pf3D7_06	361613	+	594	361500	+	190
PFF0450c	PF3D7_0609100	Pf3D7_06	392126	-	121
PFF0455w	PF3D7_0609200	Pf3D7_06	392608	+	25	392475	+	12
PFF0480w	PF3D7_0609700	Pf3D7_06	412469	+	13
PFF0485c	PF3D7_0609800	Pf3D7_06	424086	-	40
PFF0510w	PF3D7_0610400	Pf3D7_06	444527	+	1905
PFF0515c	PF3D7_0610500	Pf3D7_06	446417	-	28	446750	-	14
PFF0525w	PF3D7_0610700	Pf3D7_06	452584	+	257
PFF0540c	PF3D7_0611000	Pf3D7_06	465076	-	12
PFF0550w	PF3D7_0611200	Pf3D7_06	467316	+	20
PFF0545c	PF3D7_0611100	Pf3D7_06	467007	-	37
PFF0555w	PF3D7_0611300	Pf3D7_06	469658	+	11
PFF0570c	PF3D7_0611600	Pf3D7_06	487442	-	11
PFF0573c	PF3D7_0611700	Pf3D7_06	489479	-	145
PFF0580w	PF3D7_0611900	Pf3D7_06	505663	+	13
PFF0585c	PF3D7_0612000	Pf3D7_06	508413	-	31
PFF0590c	PF3D7_0612100	Pf3D7_06	511815	-	18	511493	-	12
PFF0615c	PF3D7_0612700	Pf3D7_06	527253	-	29	527437	-	12
PFF0625w	PF3D7_0612900	Pf3D7_06	530709	+	50
PFF0630c		Pf3D7_06	535544	-	116
PFF0635w	PF3D7_0613100	Pf3D7_06	537531	+	50	537633	+	17
PFF0640w	PF3D7_0613200	Pf3D7_06	538970	+	15
PFF0645c	PF3D7_0613300	Pf3D7_06	545404	-	17
PFF0650w	PF3D7_0613400	Pf3D7_06	546852	+	12
PFF0665c	PF3D7_0613700	Pf3D7_06	561807	-	22
PFF0690c	PF3D7_0614300	Pf3D7_06	601227	-	52	601062	-	40
PFF0695w	PF3D7_0614400	Pf3D7_06	603167	+	13
PFF0700c	PF3D7_0614500	Pf3D7_06	607594	-	280
PFF0725w	PF3D7_0615000	Pf3D7_06	621930	+	52
PFF0760w	PF3D7_0615700	Pf3D7_06	656169	+	50
PFF0775w	PF3D7_0616000	Pf3D7_06	669051	+	27	669307	+	12
PFF0780w	PF3D7_0616100	Pf3D7_06	671939	+	13
PFF0790c	PF3D7_0616300	Pf3D7_06	677766	-	15
PFF0835w	PF3D7_0617200	Pf3D7_06	715884	+	42	716016	+	30
PFF0860c	PF3D7_0617800	Pf3D7_06	749043	-	10730
PFF0865w	PF3D7_0617900	Pf3D7_06	754213	+	1384	754103	+	645
PFF0880c	PF3D7_0618200	Pf3D7_06	765941	-	29	765793	-	18
PFF0885w	PF3D7_0618300	Pf3D7_06	768432	+	642
PFF0940c	PF3D7_0619400	Pf3D7_06	818788	-	52
PFF0945c	PF3D7_0619500	Pf3D7_06	824392	-	14
PFF0970w	PF3D7_0619900	Pf3D7_06	840031	+	50
PFF0980w	PF3D7_0620100	Pf3D7_06	845293	+	11
PFF1025c	PF3D7_0621200	Pf3D7_06	872476	-	95	872624	-	77
PFF1040w	PF3D7_0621500	Pf3D7_06	881802	+	83
PFF1050w	PF3D7_0621800	Pf3D7_06	891644	+	146	891407	+	115
PFF1060w	PF3D7_0622000	Pf3D7_06	896689	+	22
PFF1055c	PF3D7_0621900	Pf3D7_06	896004	-	23	896173	-	14
PFF1080w	PF3D7_0622400	Pf3D7_06	911273	+	15
PFF1085c	PF3D7_0622500	Pf3D7_06	914163	-	11
PFF1110c	PF3D7_0623100	Pf3D7_06	944651	-	40	944468	-	24
PFF1115w	PF3D7_0623200	Pf3D7_06	945097	+	69
PFF1120c	PF3D7_0623300	Pf3D7_06	949264	-	13
PFF1130c	PF3D7_0623500	Pf3D7_06	955030	-	10
PFF1135w	PF3D7_0623600	Pf3D7_06	955566	+	20	955715	+	11
PFF1155w	PF3D7_0624000	Pf3D7_06	980498	+	63	980335	+	43
PFF1160w	PF3D7_0624100	Pf3D7_06	983450	+	13
PFF1170w	PF3D7_0624300	Pf3D7_06	987146	+	12
PFF1165c	PF3D7_0624200	Pf3D7_06	986986	-	16
PFF1180w	PF3D7_0624500	Pf3D7_06	994085	+	12
PFF1185w	PF3D7_0624600	Pf3D7_06	998560	+	198
PFF1225c	PF3D7_0625300	Pf3D7_06	1031333	-	11
PFF1230c	PF3D7_0625400	Pf3D7_06	1034442	-	21
PFF1245c	PF3D7_0625700	Pf3D7_06	1043162	-	25
PFF1260c	PF3D7_0626000	Pf3D7_06	1054917	-	15
PFF1265w	PF3D7_0626100	Pf3D7_06	1055773	+	10
PFF1270c	PF3D7_0626200	Pf3D7_06	1060190	-	10
PFF1295w	PF3D7_0626700	Pf3D7_06	1074736	+	13
PFF1300w	PF3D7_0626800	Pf3D7_06	1078549	+	133	1078071	+	127
PFF1330c	PF3D7_0627400	Pf3D7_06	1101186	-	19
PFF1335c	PF3D7_0627500	Pf3D7_06	1103037	-	1619
PFF1345w	PF3D7_0627700	Pf3D7_06	1107143	+	14	1107003	+	12
PFF1355w	PF3D7_0627900	Pf3D7_06	1118555	+	16
PFF1360w	PF3D7_0628000	Pf3D7_06	1121292	+	16
PFF1370w	PF3D7_0628200	Pf3D7_06	1158833	+	11
PFF1375c	PF3D7_0628300	Pf3D7_06	1173857	-	375	1173725	-	159
PFF1377w	PF3D7_0628400	Pf3D7_06	1175169	+	13
PFF1380c	PF3D7_0628500	Pf3D7_06	1180009	-	10
PFF1385c	PF3D7_0628600	Pf3D7_06	1183259	-	14
PFF1390w	PF3D7_0628700	Pf3D7_06	1183519	+	10
PFF1395c	PF3D7_0628800	Pf3D7_06	1188930	-	12
PFF1415c	PF3D7_0629200	Pf3D7_06	1201981	-	102
PFF1425w	PF3D7_0629400	Pf3D7_06	1209207	+	26
PFF1430c	PF3D7_0629500	Pf3D7_06	1216900	-	29	1217139	-	20
PFF1435w	PF3D7_0629600	Pf3D7_06	1217814	+	23	1218053	+	11
PFF1490w	PF3D7_0630700	Pf3D7_06	1284426	+	11	1284266	+	10
PFF1500c	PF3D7_0630900	Pf3D7_06	1293120	-	12
MAL7P1.225-a		Pf3D7_07	82229	-	86
MAL7P1.225-b		Pf3D7_07	82229	-	86
MAL7P1.230	PF3D7_0831900	Pf3D7_07	93411	-	17
MAL7P1.231	PF3D7_0831800	Pf3D7_07	98050	+	1891
MAL7P1.228	PF3D7_0831700	Pf3D7_07	105107	+	347
MAL7P1.6	PF3D7_0702000	Pf3D7_07	139597	+	78
MAL7P1.7	PF3D7_0702100	Pf3D7_07	143394	+	53
PF07_0005	PF3D7_0702200	Pf3D7_07	149175	-	110
PF07_0006	PF3D7_0702300	Pf3D7_07	151579	+	10
PF07_0007	PF3D7_0702400	Pf3D7_07	156467	+	488
PF07_0008	PF3D7_0702500	Pf3D7_07	162084	-	38	162749	-	35
MAL7P1.10	PF3D7_0702900	Pf3D7_07	169736	-	83
PF07_0011	PF3D7_0703100	Pf3D7_07	176589	+	19
MAL7P1.11	PF3D7_0703300	Pf3D7_07	183481	+	16
PF07_0013	PF3D7_0703400	Pf3D7_07	188606	-	39	188470	-	17
MAL7P1.12	PF3D7_0703500	Pf3D7_07	189861	+	35
MAL7P1.13	PF3D7_0703600	Pf3D7_07	199314	+	15
MAL7P1.14	PF3D7_0703700	Pf3D7_07	203288	-	74	203438	-	34
PF07_0023	PF3D7_0705400	Pf3D7_07	323256	-	19
MAL7P1.300	PF3D7_0705700	Pf3D7_07	341765	-	542
MAL7P1.340	PF3D7_0705900	Pf3D7_07	346900	-	18	347539	-	10
MAL7P1.202	PF3D7_0706000	Pf3D7_07	347706	+	22	347605	+	19
MAL7P1.203b	PF3D7_0706200	Pf3D7_07	359281	+	37
MAL7P1.203a	PF3D7_0706300	Pf3D7_07	360833	+	17
MAL7P1.320	PF3D7_0706400	Pf3D7_07	362724	-	371	362844	-	169
MAL7P1.208	PF3D7_0707300	Pf3D7_07	393783	+	29
PF07_0025	PF3D7_0707600	Pf3D7_07	409145	+	28
PF07_0026	PF3D7_0707700	Pf3D7_07	411676	+	25
MAL7P1.24	PF3D7_0707900	Pf3D7_07	422016	+	82	421900	+	23
MAL7P1.25	PF3D7_0708000	Pf3D7_07	423704	+	10
PF07_0027	PF3D7_0708100	Pf3D7_07	428935	-	29	429058	-	10
MAL7P1.26	PF3D7_0708300	Pf3D7_07	433126	+	19
PF07_0029	PF3D7_0708400	Pf3D7_07	436474	+	280	436301	+	93
PF07_0032	PF3D7_0708700	Pf3D7_07	448005	-	42
PF07_0033	PF3D7_0708800	Pf3D7_07	449730	+	65	450136	+	33
MAL7P1.27	PF3D7_0709000	Pf3D7_07	457847	+	19	457263	+	17
PF07_0035	PF3D7_0709100	Pf3D7_07	463296	+	15
PF07_0037	PF3D7_0709300	Pf3D7_07	478050	-	10
PF07_0041	PF3D7_0710100	Pf3D7_07	515077	+	16
MAL7P1.31	PF3D7_0710300	Pf3D7_07	529460	-	56
MAL7P1.33	PF3D7_0710500	Pf3D7_07	532998	-	19
PF07_0043	PF3D7_0710600	Pf3D7_07	534884	-	224
PF07_0044	PF3D7_0710700	Pf3D7_07	537691	-	22	537577	-	13
MAL7P1.34	PF3D7_0711100	Pf3D7_07	549938	-	38	549835	-	23
MAL7P1.36	PF3D7_0711300	Pf3D7_07	554443	+	40
MAL7P1.38	PF3D7_0711500	Pf3D7_07	560021	+	10
MAL7P1.64	PF3D7_0713400	Pf3D7_07	667478	+	85
MAL7P1.67	PF3D7_0713700	Pf3D7_07	679037	-	72
PF07_0053	PF3D7_0713900	Pf3D7_07	694239	-	16
PF07_0054	PF3D7_0714000	Pf3D7_07	699358	-	474	699234	-	253
PF07_0058	PF3D7_0714600	Pf3D7_07	723019	+	13
PF07_0059	PF3D7_0715000	Pf3D7_07	728417	+	31
MAL7P1.75	PF3D7_0715500	Pf3D7_07	745697	-	22
PF07_0063	PF3D7_0715700	Pf3D7_07	749480	+	13
PF07_0064	PF3D7_0715800	Pf3D7_07	752832	-	17
PF07_0065	PF3D7_0715900	Pf3D7_07	753362	+	38
PF07_0066	PF3D7_0716000	Pf3D7_07	758394	+	14
PF07_0067	PF3D7_0716100	Pf3D7_07	767394	-	13	766471	-	12
MAL7P1.76	PF3D7_0716200	Pf3D7_07	767175	+	34	766964	+	11
MAL7P1.77	PF3D7_0716300	Pf3D7_07	772163	+	281
MAL7P1.78	PF3D7_0716400	Pf3D7_07	775079	+	19	774787	+	12
MAL7P1.81	PF3D7_0716800	Pf3D7_07	789474	-	116	789729	-	91
PF07_0070	PF3D7_0716900	Pf3D7_07	790413	+	39	790295	+	10
MAL7P1.86	PF3D7_0717300	Pf3D7_07	803312	+	27
PF07_0072	PF3D7_0717500	Pf3D7_07	810533	+	12
PF07_0073	PF3D7_0717700	Pf3D7_07	822099	-	16
MAL7P1.88	PF3D7_0717900	Pf3D7_07	830978	-	13
MAL7P1.93	PF3D7_0718400	Pf3D7_07	877311	+	42	877127	+	13
MAL7P1.94	PF3D7_0718500	Pf3D7_07	879640	+	39
MAL7P1.98	PF3D7_0719000	Pf3D7_07	893328	+	125
MAL7P1.99	PF3D7_0719100	Pf3D7_07	895489	-	45
PF07_0077	PF3D7_0719300	Pf3D7_07	899184	+	15	899298	+	13
PF07_0078	PF3D7_0719500	Pf3D7_07	912825	-	16
PF07_0079	PF3D7_0719600	Pf3D7_07	915046	-	471
PF07_0080	PF3D7_0719700	Pf3D7_07	916678	+	126
MAL7P1.104	PF3D7_0720000	Pf3D7_07	931923	+	28	931732	+	18
PF07_0084	PF3D7_0720200	Pf3D7_07	934822	+	27
PF07_0083	PF3D7_0720100	Pf3D7_07	934478	-	21	934587	-	10
PF07_0085	PF3D7_0720400	Pf3D7_07	937850	+	20
MAL7P1.106	PF3D7_0720500	Pf3D7_07	941294	+	22
MAL7P1.107	PF3D7_0720600	Pf3D7_07	945026	-	12
MAL7P1.110	PF3D7_0720800	Pf3D7_07	954929	+	39
MAL7P1.111	PF3D7_0720900	Pf3D7_07	956747	+	48
PF07_0086	PF3D7_0721000	Pf3D7_07	959033	+	10
PF07_0087	PF3D7_0721100	Pf3D7_07	971190	+	198
MAL7P1.114	PF3D7_0721400	Pf3D7_07	981912	+	87	981606	+	60
PF07_0088	PF3D7_0721600	Pf3D7_07	988081	-	597
MAL7P1.117	PF3D7_0721800	Pf3D7_07	993210	+	28
PF07_0090a	PF3D7_0721900	Pf3D7_07	996657	-	57	996391	-	54
PF07_0090	PF3D7_0722000	Pf3D7_07	996770	+	33	996643	+	12
MAL7P1.118	PF3D7_0722100	Pf3D7_07	999199	+	16	999095	+	12
MAL7P1.119	PF3D7_0722200	Pf3D7_07	1001502	+	14
MAL7P1.120	PF3D7_0722300	Pf3D7_07	1009419	-	10
MAL7P1.122	PF3D7_0722400	Pf3D7_07	1009879	+	48
PF07_0091	PF3D7_0722500	Pf3D7_07	1013700	-	18
PF07_0093	PF3D7_0722700	Pf3D7_07	1017045	+	43
PF07_0092	PF3D7_0722600	Pf3D7_07	1016569	-	32	1016682	-	20
PF07_0099	PF3D7_0723600	Pf3D7_07	1041725	+	19
MAL7P1.126	PF3D7_0723900	Pf3D7_07	1060629	-	12
MAL7P1.130	PF3D7_0724300	Pf3D7_07	1076481	+	14
PF07_0103	PF3D7_0724400	Pf3D7_07	1078519	+	38
MAL7P1.137	PF3D7_0724800	Pf3D7_07	1105218	-	15
MAL7P1.138	PF3D7_0725100	Pf3D7_07	1119740	+	25
MAL7P1.139	PF3D7_0725200	Pf3D7_07	1126122	+	27	1126348	+	25
MAL7P1.141	PF3D7_0725400	Pf3D7_07	1134136	+	198	1134279	+	198
PF07_0107	PF3D7_0726100	Pf3D7_07	1151967	-	10
MAL7P1.144	PF3D7_0726200	Pf3D7_07	1154761	+	12
PF07_0109	PF3D7_0726700	Pf3D7_07	1199286	-	38
PF07_0110	PF3D7_0726900	Pf3D7_07	1200644	+	18
PF07_0109a	PF3D7_0726800	Pf3D7_07	1200264	-	17
MAL7P1.149	PF3D7_0727100	Pf3D7_07	1211216	-	16
MAL7P1.150	PF3D7_0727200	Pf3D7_07	1214360	-	10
PF07_0112	PF3D7_0727400	Pf3D7_07	1217893	+	309
MAL7P1.151	PF3D7_0727300	Pf3D7_07	1218100	-	12
PF07_0113	PF3D7_0727500	Pf3D7_07	1222244	-	38
PF07_0115	PF3D7_0727800	Pf3D7_07	1230554	+	10
PF07_0117	PF3D7_0728000	Pf3D7_07	1248063	-	103	1248209	-	34
MAL7P1.154	PF3D7_0728400.1	Pf3D7_07	1270535	+	10
PF07_0119	PF3D7_0728300	Pf3D7_07	1270051	-	14
MAL7P1.158	PF3D7_0729000	Pf3D7_07	1290638	+	66
PF07_0120	PF3D7_0729100	Pf3D7_07	1293426	+	23
PF07_0122	PF3D7_0729400	Pf3D7_07	1307608	+	35
PF07_0121	PF3D7_0729300	Pf3D7_07	1307171	-	10
MAL7P1.160	PF3D7_0729600	Pf3D7_07	1313879	+	10
MAL7P1.164	PF3D7_0730200	Pf3D7_07	1345509	-	31
PF07_0127	PF3D7_0730400	Pf3D7_07	1358376	+	79
MAL7P1.167	PF3D7_0730500	Pf3D7_07	1370720	-	10
MAL7P1.170	PF3D7_0730800.1	Pf3D7_07	1376309	+	262
MAL7P1.171	PF3D7_0730900	Pf3D7_07	1379835	+	59
MAL7P1.172	PF3D7_0731100	Pf3D7_07	1393230	+	84
MAL7P1.173	PF3D7_0731200	Pf3D7_07	1399877	-	36
MAL7P1.174	PF3D7_0731300	Pf3D7_07	1404259	+	153	1404127	+	92
MAL7P1.176	PF3D7_0731500	Pf3D7_07	1413055	+	162
PF08_0137	PF3D7_0801000	Pf3D7_08	90574	-	13
PF08_0135	PF3D7_0801500	Pf3D7_08	109627	-	27
MAL8P1.157	PF3D7_0801700	Pf3D7_08	112845	+	10
MAL8P1.156	PF3D7_0801800	Pf3D7_08	124567	-	29
PF08_0132	PF3D7_0802000	Pf3D7_08	145959	+	19	146772	+	17
PF08_0131	PF3D7_0802200	Pf3D7_08	166315	+	99	166192	+	72
MAL8P1.152	PF3D7_0802400	Pf3D7_08	172401	+	14
PF08_0129	PF3D7_0802800	Pf3D7_08	192578	+	13	192681	+	11
PF08_0128	PF3D7_0803000	Pf3D7_08	197417	+	11
PF08_0126	PF3D7_0803400	Pf3D7_08	212327	+	44
PF08_0125	PF3D7_0803700	Pf3D7_08	232088	+	44
MAL8P1.142	PF3D7_0803800	Pf3D7_08	235956	-	347
PF08_0124	PF3D7_0804000	Pf3D7_08	238078	+	18	238409	+	17
MAL8P1.139	PF3D7_0804500	Pf3D7_08	249809	+	26	249917	+	10
PF08_0123	PF3D7_0804600	Pf3D7_08	272257	-	77
PF08_0121	PF3D7_0804800	Pf3D7_08	279377	+	42	279270	+	11
PF08_0120	PF3D7_0804900	Pf3D7_08	283124	-	13
PF08_0119	PF3D7_0805200	Pf3D7_08	291749	+	309
MAL8P1.200	PF3D7_0805400	Pf3D7_08	305892	-	46
MAL8P1.202	PF3D7_0805600	Pf3D7_08	312690	+	249
MAL8P1.136	PF3D7_0805900	Pf3D7_08	326947	-	11
PF08_0116	PF3D7_0806100	Pf3D7_08	331537	+	13
PF08_0115	PF3D7_0806500	Pf3D7_08	349341	-	11	349481	-	11
PF08_0113	PF3D7_0806800	Pf3D7_08	368347	-	321
MAL8P1.131	PF3D7_0807000	Pf3D7_08	371497	+	48
PF08_0112	PF3D7_0806900	Pf3D7_08	371247	-	15	371510	-	10
PF08_0110	PF3D7_0807300	Pf3D7_08	382330	+	59	382056	+	51
MAL8P1.128	PF3D7_0807500	Pf3D7_08	387848	+	59	387613	+	39
MAL8P1.125	PF3D7_0807900	Pf3D7_08	402880	+	118	403501	+	46
MAL8P1.123	PF3D7_0808100	Pf3D7_08	410627	+	25
PF08_0108	PF3D7_0808200	Pf3D7_08	419899	-	39
MAL8P1.122	PF3D7_0808300	Pf3D7_08	422272	+	25	421856	+	11
MAL8P1.121	PF3D7_0808400	Pf3D7_08	424415	+	71
PF08_0107	PF3D7_0808600	Pf3D7_08	431495	+	11
MAL8P1.114	PF3D7_0809500	Pf3D7_08	480166	-	27
PF08_0099	PF3D7_0810000	Pf3D7_08	519510	-	15
MAL8P1.110	PF3D7_0810100	Pf3D7_08	521826	-	24
PF08_0096	PF3D7_0810600	Pf3D7_08	542155	+	82
MAL8P1.107	PF3D7_0810700	Pf3D7_08	548733	-	12
MAL8P1.106	PF3D7_0810900.2	Pf3D7_08	553914	-	31
MAL8P1.105	PF3D7_0811200	Pf3D7_08	561501	+	54
PF08_0093	PF3D7_0811100	Pf3D7_08	561156	-	87
MAL8P1.103	PF3D7_0811400	Pf3D7_08	576573	+	40	576443	+	19
PF08_0087	PF3D7_0812400	Pf3D7_08	625079	-	67
PF08_0086	PF3D7_0812500	Pf3D7_08	630524	-	14
PF08_0085	PF3D7_0812600	Pf3D7_08	634190	-	190
PF08_0084	PF3D7_0812700	Pf3D7_08	634522	+	33
PF08_0083	PF3D7_0813000	Pf3D7_08	647183	-	41
MAL8P1.95	PF3D7_0813300	Pf3D7_08	657000	+	108	656893	+	39
PF08_0081	PF3D7_0813400	Pf3D7_08	664323	-	111	664489	-	68
PF08_0079	PF3D7_0813600	Pf3D7_08	670330	+	100
PF08_0078	PF3D7_0813700	Pf3D7_08	676836	-	47
PF08_0076	PF3D7_0813900	Pf3D7_08	680318	-	439
PF08_0075	PF3D7_0814000	Pf3D7_08	681448	+	145
MAL8P1.93	PF3D7_0814100	Pf3D7_08	685915	-	74
PF08_0074	PF3D7_0814200	Pf3D7_08	686964	+	59
MAL8P1.92	PF3D7_0814300	Pf3D7_08	695561	-	15
MAL8P1.88	PF3D7_0814500	Pf3D7_08	700717	+	37
PF08_0071	PF3D7_0814900	Pf3D7_08	708926	+	116
MAL8P1.86	PF3D7_0815000	Pf3D7_08	711909	-	14
PF08_0069	PF3D7_0815200	Pf3D7_08	716881	+	71	716738	+	35
MAL8P1.84	PF3D7_0815500	Pf3D7_08	728228	+	16
MAL8P1.85	PF3D7_0815400	Pf3D7_08	727909	-	24
MAL8P1.83	PF3D7_0815600	Pf3D7_08	733725	-	68	733480	-	39
MAL8P1.81	PF3D7_0816100	Pf3D7_08	749438	+	25	749620	+	16
PF08_0065	PF3D7_0816000	Pf3D7_08	749176	-	45
MAL8P1.79	PF3D7_0816400	Pf3D7_08	758201	+	13
PF08_0063	PF3D7_0816600	Pf3D7_08	767058	-	21
MAL8P1.77	PF3D7_0816700	Pf3D7_08	767537	+	73
PF08_0059	PF3D7_0817500	Pf3D7_08	799588	+	53
MAL8P1.74	PF3D7_0817400	Pf3D7_08	799835	-	28
MAL8P1.73	PF3D7_0817700	Pf3D7_08	815136	-	13
PF08_0057	PF3D7_0817800	Pf3D7_08	816143	+	38
MAL8P1.72	PF3D7_0817900	Pf3D7_08	819275	-	220	819523	-	98
MAL8P1.69	PF3D7_0818200	Pf3D7_08	830803	+	371
MAL8P1.67	PF3D7_0818400	Pf3D7_08	838132	-	69
PF08_0056	PF3D7_0818500	Pf3D7_08	842612	+	17
MAL8P1.65	PF3D7_0818700	Pf3D7_08	855358	-	13	855123	-	11
PF08_0054	PF3D7_0818900	Pf3D7_08	860514	+	9049
PF08_0053	PF3D7_0819100	Pf3D7_08	870100	+	42
MAL8P1.63	PF3D7_0819500	Pf3D7_08	882373	+	12
MAL8P1.62	PF3D7_0819600	Pf3D7_08	888469	-	35
MAL8P1.59	PF3D7_0820100	Pf3D7_08	911997	-	13
MAL8P1.58	PF3D7_0820200	Pf3D7_08	916603	-	12
PF08_0047	PF3D7_0820300	Pf3D7_08	919415	+	13	918884	+	10
PF08_0045	PF3D7_0820700	Pf3D7_08	932632	+	10
MAL8P1.55	PF3D7_0820800	Pf3D7_08	940199	-	12
PF08_0044	PF3D7_0821100	Pf3D7_08	953648	+	13
PF08_0043	PF3D7_0821200	Pf3D7_08	958392	+	17
PF08_0042	PF3D7_0821300	Pf3D7_08	963161	-	19
MAL8P1.52	PF3D7_0821400	Pf3D7_08	965744	+	35	966286	+	35
PF08_0041	PF3D7_0821500	Pf3D7_08	970147	-	48
PF08_0039	PF3D7_0821700	Pf3D7_08	974200	+	212	974090	+	64
MAL8P1.51	PF3D7_0821800	Pf3D7_08	976882	+	36	976771	+	14
MAL8P1.50	PF3D7_0821900	Pf3D7_08	979381	-	17
PF08_0037	PF3D7_0822100	Pf3D7_08	983140	-	24
MAL8P1.48	PF3D7_0822300	Pf3D7_08	990150	-	51
MAL8P1.43	PF3D7_0822800	Pf3D7_08	1006484	+	91
PF08_0035	PF3D7_0822900	Pf3D7_08	1012617	-	13
MAL8P1.41	PF3D7_0823100	Pf3D7_08	1020818	-	17	1020670	-	16
MAL8P1.40	PF3D7_0823200	Pf3D7_08	1026010	-	137
PF08_0032	PF3D7_0823800	Pf3D7_08	1044128	+	31	1044292	+	17
MAL8P1.36	PF3D7_0823700	Pf3D7_08	1043579	-	62	1043687	-	37
PF08_0031	PF3D7_0823900	Pf3D7_08	1048284	+	29
MAL8P1.32	PF3D7_0824400	Pf3D7_08	1065884	-	28
MAL8P1.31	PF3D7_0824600	Pf3D7_08	1069489	+	30	1069332	+	18
PF08_0027	PF3D7_0824900	Pf3D7_08	1084476	-	23
MAL8P1.27	PF3D7_0825200	Pf3D7_08	1094641	+	17
MAL8P1.25a	PF3D7_0825400	Pf3D7_08	1097278	+	38
MAL8P1.26	PF3D7_0825300	Pf3D7_08	1097065	-	27	1097166	-	10
MAL8P1.23	PF3D7_0826100	Pf3D7_08	1141503	-	14
PF08_0021	PF3D7_0826300	Pf3D7_08	1146722	+	20
MAL8P1.21	PF3D7_0826600	Pf3D7_08	1159819	-	27
PF08_0019	PF3D7_0826700	Pf3D7_08	1163215	-	754
MAL8P1.20	PF3D7_0826900	Pf3D7_08	1164381	+	11
MAL8P1.17	PF3D7_0827900	Pf3D7_08	1209660	-	190	1209783	-	170
PF08_0008	PF3D7_0828800	Pf3D7_08	1241910	-	67	1241785	-	19
PF08_0007	PF3D7_0828900	Pf3D7_08	1244438	-	25
MAL8P1.11	PF3D7_0829000	Pf3D7_08	1245630	+	13
MAL8P1.10	PF3D7_0829100	Pf3D7_08	1252924	+	32	1252711	+	18
PF08_0006	PF3D7_0829200	Pf3D7_08	1255135	+	160
MAL8P1.9	PF3D7_0829300	Pf3D7_08	1257366	+	40
PF08_0004	PF3D7_0830400	Pf3D7_08	1294807	+	210
PF08_0003	PF3D7_0830500	Pf3D7_08	1300007	-	25	1300472	-	16
MAL8P1.3	PF3D7_0830700	Pf3D7_08	1307740	+	56	1307396	+	14
PF08_0001	PF3D7_0830900	Pf3D7_08	1319809	-	16
MAL8P1.2	PF3D7_0831000	Pf3D7_08	1321962	+	10
MAL8P1.206	PF3D7_0831400	Pf3D7_08	1346925	-	150
PFI0085c	PF3D7_0901700	Pf3D7_09	83445	-	31	83218	-	25
PFI0086w	PF3D7_0901800	Pf3D7_09	83920	+	12
PFI0090c	PF3D7_0901900	Pf3D7_09	88855	-	11
PFI0095c	PF3D7_0902000	Pf3D7_09	91953	-	11
PFI0105c	PF3D7_0902200	Pf3D7_09	101179	-	43	101481	-	25
PFI0110c	PF3D7_0902300	Pf3D7_09	105456	-	17
PFI0120c	PF3D7_0902500	Pf3D7_09	111897	-	25
PFI0135c	PF3D7_0902800	Pf3D7_09	125197	-	22
PFI0145w	PF3D7_0903000	Pf3D7_09	128837	+	19
PFI0150c	PF3D7_0903100	Pf3D7_09	132434	-	17	131993	-	12
PFI0155c	PF3D7_0903200	Pf3D7_09	135796	-	134	136144	-	35
PFI0165c	PF3D7_0903400	Pf3D7_09	160111	-	13
PFI0180w	PF3D7_0903700	Pf3D7_09	175182	+	194	175045	+	88
PFI0190w	PF3D7_0903900	Pf3D7_09	185554	+	206	185408	+	111
PFI0195c	PF3D7_0904000	Pf3D7_09	189395	-	10
PFI0200c	PF3D7_0904100	Pf3D7_09	196455	-	18
PFI0220w	PF3D7_0904500	Pf3D7_09	209371	+	35	209508	+	13
PFI0215c	PF3D7_0904400	Pf3D7_09	209283	-	60
PFI0225w	PF3D7_0904600	Pf3D7_09	211735	+	11
PFI0230c	PF3D7_0904700	Pf3D7_09	219752	-	32
PFI0235w	PF3D7_0904800	Pf3D7_09	222085	+	33
PFI0245c	PF3D7_0905000	Pf3D7_09	235495	-	10
PFI0250c	PF3D7_0905100	Pf3D7_09	244066	-	25
PFI0265c	PF3D7_0905400	Pf3D7_09	275454	-	438	275570	-	136
PFI0270w	PF3D7_0905500	Pf3D7_09	277973	+	29
PFI0280c	PF3D7_0905700.1	Pf3D7_09	287433	-	15	287304	-	13
PFI0285w	PF3D7_0905800	Pf3D7_09	287832	+	37	287712	+	13
PFI0305c	PF3D7_0906200	Pf3D7_09	309325	-	20
PFI0320w	PF3D7_0906500	Pf3D7_09	317031	+	193
PFI0330c	PF3D7_0906800PF3D7_0906700	Pf3D7_09	334795	-	13
PFI0336w	PF3D7_0907000	Pf3D7_09	337370	+	39
PFI0350c	PF3D7_0907300	Pf3D7_09	351158	-	13
PFI0360c	PF3D7_0907500	Pf3D7_09	358469	-	15
PFI0370c	PF3D7_0907700	Pf3D7_09	365552	-	26
PFI0375w	PF3D7_0907800	Pf3D7_09	366447	+	42
PFI0380c	PF3D7_0907900	Pf3D7_09	368816	-	28	368943	-	26
PFI0385c	PF3D7_0908000	Pf3D7_09	371982	-	13
PFI0400c	PF3D7_0908300.2	Pf3D7_09	385904	-	25
PFI0405w	PF3D7_0908400	Pf3D7_09	387535	+	21
PFI0425w	PF3D7_0908800	Pf3D7_09	404075	+	13
PFI0420c	PF3D7_0908700	Pf3D7_09	403699	-	11
PFI0450c	PF3D7_0909300	Pf3D7_09	422485	-	16
PFI0455w	PF3D7_0909400	Pf3D7_09	422909	+	19	422767	+	13
PFI0475w	PF3D7_0909800	Pf3D7_09	445331	+	42
PFI0480w	PF3D7_0909900	Pf3D7_09	447360	+	17
PFI0490c	PF3D7_0910100	Pf3D7_09	462148	-	33	462300	-	17
PFI0500w	PF3D7_0910300	Pf3D7_09	475217	+	30	475433	+	23
PFI0515w	PF3D7_0910600	Pf3D7_09	488908	+	27
PFI0525w	PF3D7_0910800	Pf3D7_09	493820	+	28
PFI0535w	PF3D7_0911000	Pf3D7_09	499947	+	29
PFI0575c	PF3D7_0911800	Pf3D7_09	536851	-	14
PFI0580c	PF3D7_0911900	Pf3D7_09	539999	-	69	540128	-	26
PFI0590c	PF3D7_0912100	Pf3D7_09	548450	-	10
PFI0605c	PF3D7_0912400	Pf3D7_09	553562	-	20	553406	-	14
PFI0620w	PF3D7_0912700	Pf3D7_09	562311	+	26
PFI0625c	PF3D7_0912800	Pf3D7_09	566002	-	40
PFI0630w	PF3D7_0912900	Pf3D7_09	566664	+	74
PFI0635c	PF3D7_0913000	Pf3D7_09	570638	-	206
PFI0645w	PF3D7_0913200	Pf3D7_09	575388	+	215
PFI0650c	PF3D7_0913300	Pf3D7_09	579757	-	38
PFI0675w	PF3D7_0913800	Pf3D7_09	592768	+	111
PFI0695c	PF3D7_0914200	Pf3D7_09	611434	-	14
PFI0715w	PF3D7_0914600	Pf3D7_09	627219	+	77
PFI0720w	PF3D7_0914700	Pf3D7_09	630008	+	82	630214	+	29
PFI0735c	PF3D7_0915000	Pf3D7_09	641711	-	23	642097	-	13
PFI0740c	PF3D7_0915100	Pf3D7_09	644767	-	64	644915	-	20
PFI0755c	PF3D7_0915400	Pf3D7_09	655434	-	75	655540	-	38
PFI0765w	PF3D7_0915600	Pf3D7_09	659929	+	13
PFI0780w	PF3D7_0915900	Pf3D7_09	665627	+	15	665490	+	14
PFI0790w	PF3D7_0916100	Pf3D7_09	673984	+	16
PFI0795w	PF3D7_0916200	Pf3D7_09	675630	+	26
PFI0810c	PF3D7_0916500	Pf3D7_09	693922	-	19
PFI0820c	PF3D7_0916700	Pf3D7_09	699509	-	14
PFI0823w	PF3D7_0916800	Pf3D7_09	702968	+	81	703115	+	59
PFI0825w	PF3D7_0916900	Pf3D7_09	704739	+	12	704636	+	10
PFI0845w	PF3D7_0917300	Pf3D7_09	718049	+	10
PFI0865w	PF3D7_0917700	Pf3D7_09	732697	+	12
PFI0860c	PF3D7_0917600	Pf3D7_09	732370	-	15
PFI0870w	PF3D7_0917800	Pf3D7_09	734380	+	13
PFI0875w	PF3D7_0917900	Pf3D7_09	737828	+	267	737683	+	256
PFI0880c	PF3D7_0918000	Pf3D7_09	744358	-	79	744688	-	23
PFI0885w	PF3D7_0918100	Pf3D7_09	747037	+	69	746702	+	25
PFI0890c	PF3D7_0918200	Pf3D7_09	750737	-	19	750315	-	12
PFI0895c	PF3D7_0918300	Pf3D7_09	752871	-	88	752624	-	22
PFI0905w		Pf3D7_09	761281	+	18
PFI0930c	PF3D7_0919000	Pf3D7_09	783008	-	67	783322	-	17
PFI0935w	PF3D7_0919100	Pf3D7_09	785826	+	78	785944	+	34
PFI0940c	PF3D7_0919200	Pf3D7_09	791095	-	23	790597	-	21
PFI0945w	PF3D7_0919300	Pf3D7_09	792897	+	10
PFI0950w	PF3D7_0919400	Pf3D7_09	795264	+	28
PFI0965w	PF3D7_0919700	Pf3D7_09	802904	+	21	802717	+	16
PFI1005w	PF3D7_0920500	Pf3D7_09	840352	+	33	840469	+	23
PFI1015w	PF3D7_0920700	Pf3D7_09	848674	+	13
PFI1025w	PF3D7_0920900	Pf3D7_09	855151	+	122
PFI1020c	PF3D7_0920800	Pf3D7_09	854740	-	32	854490	-	12
PFI1030c	PF3D7_0921000.2	Pf3D7_09	859330	-	23	859495	-	12
PFI1045w	PF3D7_0921300	Pf3D7_09	871293	+	10
PFI1040c	PF3D7_0921200	Pf3D7_09	870923	-	12
PFI1060w	PF3D7_0921600	Pf3D7_09	877559	+	20
PFI1065c	PF3D7_0921700	Pf3D7_09	885853	-	29
PFI1075w	PF3D7_0921900	Pf3D7_09	888219	+	62	888322	+	26
PFI1070c	PF3D7_0921800	Pf3D7_09	887910	-	32
PFI1090w	PF3D7_0922200	Pf3D7_09	902861	+	568	902558	+	202
PFI1105w	PF3D7_0922500	Pf3D7_09	912872	+	206
PFI1110w	PF3D7_0922600	Pf3D7_09	916113	+	35	915631	+	21
PFI1120c	PF3D7_0922800	Pf3D7_09	935805	-	11
PFI1140w	PF3D7_0923200	Pf3D7_09	943193	+	11
PFI1150w	PF3D7_0923400	Pf3D7_09	950120	+	14
PFI1170c	PF3D7_0923800.2	Pf3D7_09	963818	-	37
PFI1175c	PF3D7_0923900	Pf3D7_09	968404	-	235
PFI1195c	PF3D7_0924300	Pf3D7_09	987423	-	12
PFI1215w	PF3D7_0924700	Pf3D7_09	1006382	+	12
PFI1235w	PF3D7_0925200	Pf3D7_09	1017343	+	14
PFI1250w	PF3D7_0925500	Pf3D7_09	1024984	+	12
PFI1260c	PF3D7_0925700	Pf3D7_09	1031090	-	55	1030989	-	27
PFI1270w	PF3D7_0925900	Pf3D7_09	1040547	+	457	1040422	+	135
PFI1281w	PF3D7_0926200	Pf3D7_09	1062688	+	165
PFI1295c	PF3D7_0926400	Pf3D7_09	1073537	-	27	1073811	-	10
PFI1310w	PF3D7_0926700	Pf3D7_09	1089447	+	19
PFI1325w	PF3D7_0927000	Pf3D7_09	1098834	+	34
PFI1330c	PF3D7_0927100	Pf3D7_09	1101306	-	27	1101185	-	15
PFI1350c	PF3D7_0927500	Pf3D7_09	1121708	-	20
PFI1355w	PF3D7_0927600	Pf3D7_09	1123029	+	11
PFI1365w	PF3D7_0927800	Pf3D7_09	1128469	+	15
PFI1375w	PF3D7_0928000.2	Pf3D7_09	1135228	+	102
PFI1390w	PF3D7_0928300	Pf3D7_09	1143016	+	13
PFI1385c	PF3D7_0928200	Pf3D7_09	1142777	-	37
PFI1400c	PF3D7_0928500	Pf3D7_09	1147582	-	11
PFI1405c	PF3D7_0928600	Pf3D7_09	1149576	-	49	1149388	-	43
PFI1420w	PF3D7_0928900	Pf3D7_09	1159484	+	24
PFI1425w	PF3D7_0929000	Pf3D7_09	1160895	+	31
PFI1435w	PF3D7_0929200	Pf3D7_09	1166882	+	136	1167032	+	36
PFI1445w	PF3D7_0929400	Pf3D7_09	1174522	+	31
PFI1460c	PF3D7_0929800PF3D7_0929700	Pf3D7_09	1187120	-	10
PFI1475w	PF3D7_0930300	Pf3D7_09	1201488	+	193	1201305	+	73
PFI1480w	PF3D7_0930400.1	Pf3D7_09	1207513	+	17
PFI1495w	PF3D7_0930700	Pf3D7_09	1221469	+	13
PFI1500w	PF3D7_0930800	Pf3D7_09	1224463	+	16
PFI1510w	PF3D7_0931100	Pf3D7_09	1253896	+	22
PFI1515w	PF3D7_0931200	Pf3D7_09	1258081	+	23
PFI1525w	PF3D7_0931400	Pf3D7_09	1263124	+	25
PFI1530c	PF3D7_0931500	Pf3D7_09	1266574	-	15
PFI1545c	PF3D7_0931800	Pf3D7_09	1274532	-	108
PFI1555w	PF3D7_0932000	Pf3D7_09	1277640	+	42	1277409	+	40
PFI1560c	PF3D7_0932100	Pf3D7_09	1284486	-	24
PFI1565w	PF3D7_0932200	Pf3D7_09	1286625	+	39	1286766	+	16
PFI1570c	PF3D7_0932300	Pf3D7_09	1291459	-	181
PFI1585c	PF3D7_0932600	Pf3D7_09	1298170	-	13
PFI1590c	PF3D7_0932800	Pf3D7_09	1308550	-	94
PFI1615w	PF3D7_0933300	Pf3D7_09	1319937	+	13
PFI1610c	PF3D7_0933200	Pf3D7_09	1319466	-	17
DUP1-PFI1615w		Pf3D7_09	1323725	+	17
PFI1625c	PF3D7_0933600	Pf3D7_09	1333131	-	54	1333240	-	47
PFI1630c	PF3D7_0933700	Pf3D7_09	1335154	-	28
PFI1640c	PF3D7_0933900	Pf3D7_09	1339646	-	27
PFI1650w	PF3D7_0934100	Pf3D7_09	1342721	+	11
PFI1660w	PF3D7_0934300	Pf3D7_09	1347782	+	51
PFI1655c	PF3D7_0934200	Pf3D7_09	1347472	-	26
PFI1670c	PF3D7_0934500	Pf3D7_09	1352097	-	18	1352497	-	16
PFI1680w	PF3D7_0934700	Pf3D7_09	1357219	+	17
PFI1685w	PF3D7_0934800	Pf3D7_09	1361856	+	16
PFI1696c	PF3D7_0935100	Pf3D7_09	1367634	-	35	1367943	-	18
PFI1705w	PF3D7_0935300	Pf3D7_09	1372875	+	27
PFI1700c	PF3D7_0935200	Pf3D7_09	1372554	-	11
PFI1715w	PF3D7_0935500	Pf3D7_09	1399897	+	10
PFI1720w	PF3D7_0935600	Pf3D7_09	1404396	+	92	1404273	+	46
PFI1725w	PF3D7_0935700	Pf3D7_09	1408185	+	10
PFI1730w	PF3D7_0935800	Pf3D7_09	1413358	+	19
PFI1735c	PF3D7_0935900	Pf3D7_09	1424076	-	57
PFI1740c-a		Pf3D7_09	1428599	-	118
PFI1740c-b		Pf3D7_09	1428599	-	118
PFI1750c	PF3D7_0936200	Pf3D7_09	1435142	-	22
PFI1755c	PF3D7_0936300	Pf3D7_09	1438414	-	48	1438785	-	37
PFI1770w	PF3D7_0936600	Pf3D7_09	1445946	+	106
PFI1780w	PF3D7_0936800	Pf3D7_09	1457853	+	10
PF10_0006	PF3D7_1000600	Pf3D7_10	53221	-	11
PF10_0013	PF3D7_1001000	Pf3D7_10	62963	+	29
PF10_0015	PF3D7_1001100.2	Pf3D7_10	69464	-	63	69567	-	22
PF10_0016	PF3D7_1001200	Pf3D7_10	71083	-	850
PF10_0017	PF3D7_1001300	Pf3D7_10	74058	-	68
PF10_0018	PF3D7_1001400	Pf3D7_10	77810	-	10	78133	-	10
PF10_0019	PF3D7_1001500	Pf3D7_10	82140	-	1871
PF10_0021	PF3D7_1001700	Pf3D7_10	94602	-	31	93960	-	29
PF10_0022	PF3D7_1001800	Pf3D7_10	97892	-	39
PF10_0023	PF3D7_1001900	Pf3D7_10	101211	-	14	100961	-	10
PF10_0024	PF3D7_1002000	Pf3D7_10	105063	-	10
PF10_0025	PF3D7_1002100	Pf3D7_10	109452	-	53	109087	-	38
PF10_0026	PF3D7_1002200	Pf3D7_10	112399	+	17
PF10_0028	PF3D7_1002400.1	Pf3D7_10	120492	+	40	120389	+	27
PF10_0029	PF3D7_1002500	Pf3D7_10	125583	-	74
PF10_0033	PF3D7_1002900	Pf3D7_10	138355	+	23
PF10_0034a	PF3D7_1003100	Pf3D7_10	147212	+	11
PF10_0036	PF3D7_1003300	Pf3D7_10	151117	-	78
PF10_0038	PF3D7_1003500	Pf3D7_10	161285	-	75	161178	-	45
PF10_0039	PF3D7_1003600	Pf3D7_10	164479	+	51	164206	+	44
PF10_0043	PF3D7_1004000	Pf3D7_10	180382	-	652
PF10_0046	PF3D7_1004300	Pf3D7_10	204286	-	30
PF10_0048	PF3D7_1004500	Pf3D7_10	214999	-	21
PF10_0051	PF3D7_1004800	Pf3D7_10	221125	+	18
PF10_0050	PF3D7_1004700	Pf3D7_10	221726	-	17
PF10_0052	PF3D7_1004900	Pf3D7_10	224174	+	11
PF10_0057	PF3D7_1005500	Pf3D7_10	242913	-	20
PF10_0057a	PF3D7_1005600	Pf3D7_10	246999	-	24
PF10_0059	PF3D7_1005800	Pf3D7_10	251079	+	12
PF10_0063	PF3D7_1006200	Pf3D7_10	263412	-	1334
PF10_0065	PF3D7_1006500	Pf3D7_10	270300	+	10
PF10_0066	PF3D7_1006600	Pf3D7_10	273417	-	33
PF10_0068	PF3D7_1006800	Pf3D7_10	276798	+	132	276900	+	52
PF10_0069	PF3D7_1006900	Pf3D7_10	281070	+	26	281283	+	16
PF10_0070	PF3D7_1007000	Pf3D7_10	284245	+	76
PF10_0071	PF3D7_1007200	Pf3D7_10	291504	-	13
PF10_0073	PF3D7_1007500	Pf3D7_10	296406	+	13
PF10_0073a	PF3D7_1007500	Pf3D7_10	298190	+	55
PF10_0075	PF3D7_1007700	Pf3D7_10	306843	-	11
PF10_0077	PF3D7_1007900	Pf3D7_10	316057	+	74
PF10_0079	PF3D7_1008100	Pf3D7_10	330236	+	22	330353	+	13
PF10_0081	PF3D7_1008400	Pf3D7_10	349096	-	65
PF10_0084	PF3D7_1008700	Pf3D7_10	362837	-	260	362938	-	92
PF10_0085	PF3D7_1008800	Pf3D7_10	367740	-	25
PF10_0087	PF3D7_1009000	Pf3D7_10	370923	+	15
PF10_0086	PF3D7_1008900	Pf3D7_10	370565	-	202
PF10_0089	PF3D7_1009200	Pf3D7_10	374459	+	12	374345	+	10
PF10_0091	PF3D7_1009400	Pf3D7_10	381175	+	13
PF10_0092	PF3D7_1009500	Pf3D7_10	385205	-	10
PF10_0093	PF3D7_1009600	Pf3D7_10	386754	+	105
PF10_0094	PF3D7_1009700	Pf3D7_10	392347	-	11
PF10_0095	PF3D7_1009800	Pf3D7_10	398425	-	53
PF10_0097	PF3D7_1010000	Pf3D7_10	402843	-	16
PF10_0099	PF3D7_1010200	Pf3D7_10	410695	-	13
PF10_0100	PF3D7_1010300	Pf3D7_10	413938	+	179	413830	+	59
PF10_0103	PF3D7_1010600	Pf3D7_10	421668	-	192
PF10_0104	PF3D7_1010700	Pf3D7_10	422199	+	13
PF10_0106	PF3D7_1010900	Pf3D7_10	426062	+	10
PF10_0107	PF3D7_1011000	Pf3D7_10	430791	-	25
PF10_0109	PF3D7_1011200.2	Pf3D7_10	436456	+	11
PF10_0108	PF3D7_1011100	Pf3D7_10	436330	-	24
PF10_0111	PF3D7_1011400	Pf3D7_10	442124	-	35	442229	-	13
PF10_0112	PF3D7_1011500	Pf3D7_10	444598	-	15	444741	-	15
PF10_0114	PF3D7_1011700	Pf3D7_10	448732	+	23
PF10_0117	PF3D7_1012000	Pf3D7_10	462665	+	22
PF10_0116	PF3D7_1011900	Pf3D7_10	462240	-	49
PF10_0119	PF3D7_1012200	Pf3D7_10	470498	+	53
PF10_0118	PF3D7_1012100	Pf3D7_10	469816	-	10
PF10_0120	PF3D7_1012300	Pf3D7_10	474011	-	23	473689	-	21
PF10_0121	PF3D7_1012400	Pf3D7_10	476998	-	3879
PF10_0122	PF3D7_1012500	Pf3D7_10	481448	-	16
PF10_0123	PF3D7_1012600	Pf3D7_10	484844	-	28
PF10_0126	PF3D7_1012900	Pf3D7_10	498649	-	81	498543	-	51
PF10_0127	PF3D7_1013000	Pf3D7_10	499550	+	11	499381	+	10
PF10_0128	PF3D7_1013100	Pf3D7_10	506926	-	10
PF10_0130	PF3D7_1013300	Pf3D7_10	518060	-	18
PF10_0133	PF3D7_1013600	Pf3D7_10	532443	+	20
PF10_0134	PF3D7_1013700	Pf3D7_10	540413	+	16
PF10_0141	PF3D7_1014400	Pf3D7_10	573615	+	36
PF10_0143	PF3D7_1014600	Pf3D7_10	589791	-	18
PF10_0144	PF3D7_1014700	Pf3D7_10	594957	+	104
PF10_0150	PF3D7_1015300	Pf3D7_10	618243	+	43
PF10_0149	PF3D7_1015200.2	Pf3D7_10	617960	-	23
PF10_0153	PF3D7_1015600	Pf3D7_10	629416	-	58	629313	-	17
PF10_0154	PF3D7_1015800	Pf3D7_10	632553	+	20
PF10_0155	PF3D7_1015900	Pf3D7_10	636903	+	426
PF10_0157	PF3D7_1016100	Pf3D7_10	645274	-	14
PF10_0158	PF3D7_1016200	Pf3D7_10	645533	+	15
PF10_0159	PF3D7_1016300	Pf3D7_10	654417	-	292
PF10_0160	PF3D7_1016400	Pf3D7_10	659903	-	42	659621	-	29
PF10_0164	PF3D7_1016900	Pf3D7_10	682859	-	271
PF10_0165	PF3D7_1017000	Pf3D7_10	684881	+	16	685176	+	11
PF10_0168-a		Pf3D7_10	696999	-	13
PF10_0168-b		Pf3D7_10	696999	-	13
PF10_0169	PF3D7_1017400	Pf3D7_10	700104	-	23
PF10_0170	PF3D7_1017500	Pf3D7_10	701430	+	57	701640	+	23
PF10_0174	PF3D7_1017900	Pf3D7_10	715323	+	66
PF10_0177b	PF3D7_1018300	Pf3D7_10	733101	-	16
PF10_0178	PF3D7_1018400	Pf3D7_10	733523	+	18
PF10_0179a	PF3D7_1018500	Pf3D7_10	737114	-	18
PF10_0182	PF3D7_1018900	Pf3D7_10	756186	-	10
PF10_0183	PF3D7_1019000	Pf3D7_10	756672	+	12
PF10_0187	PF3D7_1019400	Pf3D7_10	786200	+	413
PF10_0188	PF3D7_1019500.2	Pf3D7_10	795441	-	21
PF10_0193	PF3D7_1019900	Pf3D7_10	810006	-	24	810418	-	23
PF10_0200	PF3D7_1020700	Pf3D7_10	834933	+	27
PF10_0203	PF3D7_1020900	Pf3D7_10	846920	-	353
PF10_0204	PF3D7_1021000	Pf3D7_10	850488	-	25
PF10_0205	PF3D7_1021100	Pf3D7_10	856838	-	10
PF10_0208	PF3D7_1021400	Pf3D7_10	863470	+	32
PF10_0207	PF3D7_1021300	Pf3D7_10	863044	-	14
PF10_0210	PF3D7_1021600	Pf3D7_10	870588	+	35
PF10_0215a	PF3D7_1022100	Pf3D7_10	926513	-	35
PF10_0215	PF3D7_1022100	Pf3D7_10	929400	-	89
PF10_0217	PF3D7_1022400	Pf3D7_10	942716	-	12
PF10_0217	PF3D7_1022400	Pf3D7_10	942716	-	12
PF10_0218	PF3D7_1022500	Pf3D7_10	946843	-	25
PF10_0220	PF3D7_1022700	Pf3D7_10	953447	-	39
PF10_0221	PF3D7_1022800	Pf3D7_10	955320	+	11
PF10_0222	PF3D7_1022900	Pf3D7_10	960209	-	21	960387	-	12
PF10_0223	PF3D7_1023000	Pf3D7_10	962531	-	85
PF10_0225	PF3D7_1023200	Pf3D7_10	981989	+	41	982146	+	14
PF10_0233	PF3D7_1024000	Pf3D7_10	1014656	+	11
PF10_0236	PF3D7_1024300	Pf3D7_10	1022253	+	72
PF10_0238	PF3D7_1024500	Pf3D7_10	1025921	+	57
PF10_0246a	PF3D7_1025200	Pf3D7_10	1057195	-	11
PF10_0248	PF3D7_1025400	Pf3D7_10	1067460	-	13
PF10_0252	PF3D7_1025600	Pf3D7_10	1088098	+	50
PF10_0253b	PF3D7_1025800	Pf3D7_10	1090824	-	25
PF10_0258	PF3D7_1026100	Pf3D7_10	1101181	+	20
PF10_0262	PF3D7_1026600	Pf3D7_10	1118997	-	27
PF10_0264	PF3D7_1026800	Pf3D7_10	1122733	+	277	1122510	+	158
PF10_0267	PF3D7_1027200	Pf3D7_10	1136893	+	22
PF10_0268	PF3D7_1027300	Pf3D7_10	1143044	-	107	1143721	-	28
PF10_0269	PF3D7_1027400	Pf3D7_10	1147448	-	59
PF10_0271	PF3D7_1027700.1	Pf3D7_10	1151986	-	25
PF10_0272	PF3D7_1027800	Pf3D7_10	1154793	-	268
PF10_0274	PF3D7_1028000	Pf3D7_10	1159466	+	30
PF10_0278	PF3D7_1028400	Pf3D7_10	1169657	+	31	1169780	+	10
PF10_0277	PF3D7_1028300	Pf3D7_10	1169198	-	68	1169300	-	57
PF10_0279	PF3D7_1028500	Pf3D7_10	1175389	-	26
PF10_0281	PF3D7_1028700	Pf3D7_10	1180319	+	80
PF10_0282	PF3D7_1028800	Pf3D7_10	1184152	-	119
PF10_0283	PF3D7_1028900	Pf3D7_10	1186451	-	27
PF10_0284	PF3D7_1029100.2	Pf3D7_10	1189701	+	15
PF10_0285	PF3D7_1029200	Pf3D7_10	1195450	+	21
PF10_0286	PF3D7_1029300	Pf3D7_10	1200236	-	12
PF10_0287	PF3D7_1029400	Pf3D7_10	1203443	-	66	1203153	-	59
PF10_0288	PF3D7_1029500	Pf3D7_10	1205061	-	17
PF10_0289	PF3D7_1029600	Pf3D7_10	1205930	+	756	1205637	+	243
PF10_0291	PF3D7_1029800	Pf3D7_10	1213671	-	11
PF10_0293	PF3D7_1030000	Pf3D7_10	1223156	+	156
PF10_0294	PF3D7_1030100	Pf3D7_10	1229624	-	115
PF10_0295	PF3D7_1030200	Pf3D7_10	1232272	-	62	1232163	-	21
PF10_0298	PF3D7_1030500	Pf3D7_10	1243675	+	90
PF10_0300	PF3D7_1030700	Pf3D7_10	1248174	+	73
PF10_0301	PF3D7_1030800	Pf3D7_10	1249921	+	97
PF10_0304	PF3D7_1031100	Pf3D7_10	1255887	-	21	1256061	-	19
PF10_0306	PF3D7_1031200	Pf3D7_10	1257325	+	12
PF10_0308	PF3D7_1031400.2	Pf3D7_10	1263837	+	10
PF10_0309	PF3D7_1031500	Pf3D7_10	1270254	+	33	1270139	+	29
PF10_0311	PF3D7_1031700	Pf3D7_10	1280587	+	65
PF10_0317	PF3D7_1032500	Pf3D7_10	1308047	-	33	1307913	-	11
PF10_0321	PF3D7_1033000	Pf3D7_10	1321344	+	11
PF10_0323	PF3D7_1033200	Pf3D7_10	1334778	+	62	1334672	+	48
PF10_0325	PF3D7_1033400	Pf3D7_10	1339594	+	28
PF10_0324	PF3D7_1033300	Pf3D7_10	1338825	-	51	1339220	-	18
PF10_0327	PF3D7_1033600	Pf3D7_10	1347362	-	15
PF10_0328	PF3D7_1033700	Pf3D7_10	1347786	+	25	1347663	+	10
PF10_0330	PF3D7_1033900	Pf3D7_10	1355979	-	93
PF10_0331	PF3D7_1034000	Pf3D7_10	1361911	-	12
PF10_0332	PF3D7_1034200	Pf3D7_10	1362857	+	11
PF10_0337	PF3D7_1034700	Pf3D7_10	1378253	+	16	1378378	+	11
PF10_0336	PF3D7_1034600	Pf3D7_10	1377967	-	34
PF10_0338	PF3D7_1034800	Pf3D7_10	1379733	+	10
PF10_0340	PF3D7_1034900	Pf3D7_10	1383185	+	42
PF10_0343	PF3D7_1035200	Pf3D7_10	1394632	+	39
PF10_0345	PF3D7_1035400	Pf3D7_10	1404066	+	412
PF10_0346	PF3D7_1035500	Pf3D7_10	1406947	+	156
PF10_0348	PF3D7_1035700	Pf3D7_10	1412799	+	33	1412917	+	19
PF10_0350	PF3D7_1035800	Pf3D7_10	1419569	+	15
PF10_0351	PF3D7_1035900	Pf3D7_10	1423892	+	25
PF10_0358	PF3D7_1036600.1	Pf3D7_10	1444143	+	100
PF10_0359	PF3D7_1036700	Pf3D7_10	1447902	-	17	1448110	-	13
PF10_0360	PF3D7_1036800	Pf3D7_10	1451763	-	12
PF10_0363	PF3D7_1037100	Pf3D7_10	1472546	-	11
PF10_0366	PF3D7_1037300	Pf3D7_10	1479375	-	134	1480176	-	63
PF10_0369	PF3D7_1037600	Pf3D7_10	1490777	+	12
PF10_0370	PF3D7_1037700	Pf3D7_10	1495722	+	30
PF10_0415	PF3D7_1037900	Pf3D7_10	1504779	-	12
PF10_0372	PF3D7_1038000.2	Pf3D7_10	1505691	+	819	1505414	+	706
PF10_0380	PF3D7_1039000	Pf3D7_10	1567815	+	11
PF11_0036	PF3D7_1102400	Pf3D7_11	117953	-	75
PF11_0039	PF3D7_1102700	Pf3D7_11	128302	+	525	128197	+	400
PF11_0040	PF3D7_1102800	Pf3D7_11	132447	-	9252
PF11_0043	PF3D7_1103100	Pf3D7_11	140997	-	2916
PF11_0047	PF3D7_1103600	Pf3D7_11	156137	+	18
PF11_0048	PF3D7_1103700	Pf3D7_11	159743	+	150
PF11_0051	PF3D7_1104000	Pf3D7_11	178102	-	118
PF11_0052	PF3D7_1104100	Pf3D7_11	181478	-	65	181323	-	20
PF11_0055	PF3D7_1104400	Pf3D7_11	196258	+	68	196079	+	29
PF11_0058	PF3D7_1104700.2	Pf3D7_11	206052	-	12
PF11_0059	PF3D7_1104800	Pf3D7_11	206351	+	148
PF11_0061	PF3D7_1105000	Pf3D7_11	222317	-	49430
PF11_0062	PF3D7_1105100	Pf3D7_11	225896	+	4667
PF11_0064	PF3D7_1105300	Pf3D7_11	234638	-	11
PF11_0065	PF3D7_1105400	Pf3D7_11	237339	-	608
PF11_0066	PF3D7_1105500	Pf3D7_11	239338	+	31	238320	+	24
PF11_0067	PF3D7_1105600	Pf3D7_11	244415	-	111	244542	-	31
PF11_0068	PF3D7_1105700	Pf3D7_11	246801	+	36	246996	+	19
PF11_0069	PF3D7_1105800	Pf3D7_11	250291	+	109
PF11_0071	PF3D7_1106000	Pf3D7_11	257624	-	33	257755	-	26
PF11_0073	PF3D7_1106200	Pf3D7_11	260623	+	14
PF11_0075	PF3D7_1106400	Pf3D7_11	267234	+	12
PF11_0074	PF3D7_1106300	Pf3D7_11	266859	-	11
PF11_0524	PF3D7_1107000	Pf3D7_11	290983	+	28	291134	+	13
PF11_0084	PF3D7_1107200	Pf3D7_11	297603	+	22
PF11_0087	PF3D7_1107400	Pf3D7_11	319870	-	12
PF11_0088	PF3D7_1107500	Pf3D7_11	321339	-	39	321500	-	20
PF11_0090	PF3D7_1107700	Pf3D7_11	326631	+	19
PF11_0093	PF3D7_1108000	Pf3D7_11	351947	+	43
PF11_0096	PF3D7_1108400	Pf3D7_11	364387	+	99	364247	+	66
PF11_0097	PF3D7_1108500	Pf3D7_11	367161	+	15
PF11_0098	PF3D7_1108600	Pf3D7_11	371542	-	70	370976	-	30
PF11_0099	PF3D7_1108700	Pf3D7_11	376128	-	25	375992	-	19
PF11_0105	PF3D7_1109400	Pf3D7_11	393924	-	37	394261	-	17
PF11_0106	PF3D7_1109900	Pf3D7_11	396887	+	393
PF11_0550	PF3D7_1110000	Pf3D7_11	398487	+	19
PF11_0109	PF3D7_1110300	Pf3D7_11	412161	-	15	411958	-	11
PF11_0112	PF3D7_1110500	Pf3D7_11	421485	+	13
PF11_0114	PF3D7_1110700	Pf3D7_11	427888	+	28
PF11_0113	PF3D7_1110600	Pf3D7_11	427449	-	44
PF11_0116	PF3D7_1111000	Pf3D7_11	434476	+	10
PF11_0117	PF3D7_1111100	Pf3D7_11	438854	-	40	438705	-	26
PF11_0119	PF3D7_1111300	Pf3D7_11	444434	-	35
PF11_0121	PF3D7_1111500	Pf3D7_11	446925	-	12	446697	-	11
PF11_0125	PF3D7_1111900	Pf3D7_11	457659	+	12
PF11_0126	PF3D7_1112000	Pf3D7_11	459462	+	107	459601	+	54
PF11_0130	PF3D7_1112400	Pf3D7_11	475421	+	26
PF11_0526	PF3D7_1112500	Pf3D7_11	477034	+	27
PF11_0140	PF3D7_1113200	Pf3D7_11	516938	+	35	516666	+	19
PF11_0141	PF3D7_1113300	Pf3D7_11	518785	+	49	518481	+	15
PF11_0142	PF3D7_1113400	Pf3D7_11	523192	-	42
PF11_0144	PF3D7_1113600	Pf3D7_11	527221	+	10
PF11_0145	PF3D7_1113700	Pf3D7_11	529328	+	16
PF11_0149	PF3D7_1114100.2	Pf3D7_11	539837	+	59	539011	+	21
PF11_0152	PF3D7_1114200	Pf3D7_11	545165	-	16	545758	-	14
PF11_0159	PF3D7_1115000	Pf3D7_11	569888	+	22	569784	+	14
PF11_0161	PF3D7_1115300	Pf3D7_11	583140	-	22
PF11_0162	PF3D7_1115400	Pf3D7_11	586310	-	13
PF11_0163	PF3D7_1115500	Pf3D7_11	588033	+	22	586998	+	13
PF11_0164	PF3D7_1115600	Pf3D7_11	590805	-	47	590913	-	21
PF11_0165	PF3D7_1115700	Pf3D7_11	593838	-	123	594125	-	109
PF11_0166	PF3D7_1115800	Pf3D7_11	598050	-	61	598274	-	48
PF11_0167	PF3D7_1115900	Pf3D7_11	599065	+	61	598896	+	20
PF11_0168	PF3D7_1116100	Pf3D7_11	607097	-	86
PF11_0170	PF3D7_1116300	Pf3D7_11	617922	+	21
PF11_0171	PF3D7_1116400	Pf3D7_11	622149	-	60	622035	-	16
PF11_0173	PF3D7_1116600	Pf3D7_11	629834	-	21
PF11_0174	PF3D7_1116700	Pf3D7_11	633528	-	147	633349	-	142
PF11_0175	PF3D7_1116800	Pf3D7_11	640912	-	44
PF11_0179	PF3D7_1117300	Pf3D7_11	661420	+	11
PF11_0180	PF3D7_1117400	Pf3D7_11	663671	+	29
PF11_0182	PF3D7_1117600.2	Pf3D7_11	668078	+	28	668213	+	11
PF11_0181	PF3D7_1117500	Pf3D7_11	667942	-	26
PF11_0183	PF3D7_1117700	Pf3D7_11	672272	-	211	672156	-	120
PF11_0190	PF3D7_1118400	Pf3D7_11	701579	-	10
PF11_0191	PF3D7_1118500	Pf3D7_11	702592	+	14
PF11_0192	PF3D7_1118600	Pf3D7_11	707575	-	18
PF11_0198	PF3D7_1119100	Pf3D7_11	720740	+	77
PF11_0197	PF3D7_1119000	Pf3D7_11	720446	-	20
PF11_0199	PF3D7_1119200	Pf3D7_11	723415	-	12
PF11_0200	PF3D7_1119300	Pf3D7_11	726522	-	12
PF11_0202	PF3D7_1119500	Pf3D7_11	735311	+	21
PF11_0204	PF3D7_1119700	Pf3D7_11	743605	+	21
PF11_0205	PF3D7_1119800	Pf3D7_11	747797	-	35	747916	-	14
PF11_0208	PF3D7_1120100	Pf3D7_11	761124	+	13
PF11_0209	PF3D7_1120200	Pf3D7_11	764499	+	87
PF11_0211	PF3D7_1120400	Pf3D7_11	771614	-	37
PF11_0212	PF3D7_1120500	Pf3D7_11	771441	+	10	772292	+	10
PF11_0215	PF3D7_1120800	Pf3D7_11	789566	+	26
PF11_0217	PF3D7_1121000	Pf3D7_11	791401	+	18
PF11_0224	PF3D7_1121600	Pf3D7_11	816696	-	1398	816993	-	1203
PF11_0231	PF3D7_1122300	Pf3D7_11	846039	+	10
PF11_0230	PF3D7_1122200	Pf3D7_11	845711	-	27
PF11_0241	PF3D7_1123000	Pf3D7_11	903902	-	36
PF11_0244	PF3D7_1123300	Pf3D7_11	921508	+	11
PF11_0245	PF3D7_1123400	Pf3D7_11	925119	+	23	925231	+	16
PF11_0248	PF3D7_1123700	Pf3D7_11	938761	+	251
PF11_0250	PF3D7_1123900	Pf3D7_11	944857	+	134	944961	+	47
PF11_0254	PF3D7_1124300	Pf3D7_11	961051	+	69
PF11_0257	PF3D7_1124600	Pf3D7_11	972875	-	60
PF11_0258	PF3D7_1124700	Pf3D7_11	976012	-	42
PF11_0260	PF3D7_1124900	Pf3D7_11	981814	+	371
PF11_0262	PF3D7_1125100	Pf3D7_11	986017	+	12
PF11_0261	PF3D7_1125000	Pf3D7_11	985797	-	21
PF11_0263	PF3D7_1125200	Pf3D7_11	991094	-	11	991307	-	10
PF11_0265	PF3D7_1125400	Pf3D7_11	999874	-	24
PF11_0266	PF3D7_1125500	Pf3D7_11	1001977	-	63	1002333	-	35
PF11_0266a	PF3D7_1125600	Pf3D7_11	1003840	-	109
PF11_0267	PF3D7_1125700	Pf3D7_11	1007601	-	20
PF11_0268	PF3D7_1125800	Pf3D7_11	1011819	-	32
PF11_0269	PF3D7_1125900	Pf3D7_11	1013051	+	27	1012472	+	19
PF11_0270	PF3D7_1126000	Pf3D7_11	1017696	-	15
PF11_0272	PF3D7_1126200	Pf3D7_11	1024700	-	304
PF11_0273	PF3D7_1126300	Pf3D7_11	1025542	+	19
PF11_0274	PF3D7_1126400	Pf3D7_11	1030089	+	19
PF11_0275	PF3D7_1126500	Pf3D7_11	1032297	+	37
PF11_0276	PF3D7_1126600	Pf3D7_11	1040304	-	21
PF11_0280	PF3D7_1126900	Pf3D7_11	1055570	-	114
PF11_0281	PF3D7_1127000	Pf3D7_11	1058669	-	87	1058552	-	36
PF11_0282	PF3D7_1127100	Pf3D7_11	1061213	-	54
PF11_0285	PF3D7_1127400	Pf3D7_11	1065088	+	20
PF11_0284	PF3D7_1127300	Pf3D7_11	1064751	-	71
PF11_0286	PF3D7_1127500	Pf3D7_11	1066867	+	11
PF11_0287	PF3D7_1127600	Pf3D7_11	1071406	+	15
PF11_0293	PF3D7_1128200	Pf3D7_11	1096781	+	55
PF11_0292	PF3D7_1128100	Pf3D7_11	1096387	-	32
PF11_0295	PF3D7_1128400	Pf3D7_11	1106852	-	78
PF11_0298	PF3D7_1128700	Pf3D7_11	1113366	+	15
PF11_0300	PF3D7_1128900	Pf3D7_11	1117405	+	11
PF11_0301	PF3D7_1129000	Pf3D7_11	1121734	+	39	1121614	+	33
PF11_0302	PF3D7_1129100	Pf3D7_11	1125181	+	850
PF11_0303	PF3D7_1129200	Pf3D7_11	1128613	+	39	1128447	+	29
PF11_0304	PF3D7_1129300	Pf3D7_11	1136877	-	12
PF11_0305	PF3D7_1129400	Pf3D7_11	1140639	-	22
PF11_0309	PF3D7_1129800	Pf3D7_11	1152038	+	54
PF11_0310	PF3D7_1129900	Pf3D7_11	1155691	+	22	1155489	+	18
PF11_0311	PF3D7_1130000	Pf3D7_11	1162348	-	14
PF11_0312	PF3D7_1130100	Pf3D7_11	1163530	-	828
PF11_0313	PF3D7_1130200	Pf3D7_11	1164445	+	777
PF11_0314	PF3D7_1130400	Pf3D7_11	1168351	+	87
PF11_0327	PF3D7_1131800	Pf3D7_11	1232998	-	14
PF11_0331	PF3D7_1132200	Pf3D7_11	1250563	-	93	1250722	-	62
PF11_0332	PF3D7_1132300	Pf3D7_11	1252715	+	52
PF11_0336	PF3D7_1132600	Pf3D7_11	1267963	-	90
PF11_0336	PF3D7_1132600	Pf3D7_11	1267963	-	90
PF11_0338	PF3D7_1132800	Pf3D7_11	1270990	+	92
PF11_0339	PF3D7_1132900	Pf3D7_11	1273209	+	46
PF11_0343	PF3D7_1133300	Pf3D7_11	1289987	+	14
PF11_0344	PF3D7_1133400	Pf3D7_11	1293591	+	66	1293704	+	49
PF11_0351	PF3D7_1134000	Pf3D7_11	1319422	+	60	1319254	+	28
PF11_0352	PF3D7_1134100	Pf3D7_11	1324535	-	32
PF11_0353	PF3D7_1134200	Pf3D7_11	1326211	+	22
PF11_0362	PF3D7_1135100	Pf3D7_11	1377130	-	15	1377664	-	11
PF11_0363	PF3D7_1135300	Pf3D7_11	1382578	-	15	1382720	-	11
PF11_0364	PF3D7_1135400	Pf3D7_11	1385393	-	33	1385905	-	19
PF11_0368a	PF3D7_1135700	Pf3D7_11	1396968	-	65
PF11_0370	PF3D7_1135900	Pf3D7_11	1401140	-	57	1401022	-	17
PF11_0373	PF3D7_1136200	Pf3D7_11	1420404	-	17
PF11_0378	PF3D7_1136600	Pf3D7_11	1440771	+	10
PF11_0380	PF3D7_1136800	Pf3D7_11	1452908	-	14
PF11_0382	PF3D7_1137100	Pf3D7_11	1461754	+	12
PF11_0383	PF3D7_1137200	Pf3D7_11	1465445	-	13
PF11_0384	PF3D7_1137300	Pf3D7_11	1468948	-	58
PF11_0385	PF3D7_1137400	Pf3D7_11	1472473	-	20
PF11_0386	PF3D7_1137500	Pf3D7_11	1474280	-	31	1474449	-	24
PF11_0545	PF3D7_1137800	Pf3D7_11	1481901	-	10
PF11_0393	PF3D7_1138100	Pf3D7_11	1496724	+	17
PF11_0530	PF3D7_1138300	Pf3D7_11	1500329	-	36
PF11_0397	PF3D7_1138600	Pf3D7_11	1524737	-	12
PF11_0403	PF3D7_1139200	Pf3D7_11	1555719	-	24
PF11_0407	PF3D7_1139700	Pf3D7_11	1584926	-	27
PF11_0409	PF3D7_1139900	Pf3D7_11	1593352	+	53
PF11_0412	PF3D7_1140100	Pf3D7_11	1600035	-	28
PF11_0413	PF3D7_1140200	Pf3D7_11	1603449	-	109
PF11_0419	PF3D7_1140800	Pf3D7_11	1633230	+	13
PF11_0423	PF3D7_1141200	Pf3D7_11	1658600	-	14
PF11_0425	PF3D7_1141400	Pf3D7_11	1663492	+	21
PF11_0435	PF3D7_1142300	Pf3D7_11	1694839	+	11
PF11_0437	PF3D7_1142500	Pf3D7_11	1706839	-	877
PF11_0438	PF3D7_1142600	Pf3D7_11	1709004	-	489	1709159	-	251
PF11_0439	PF3D7_1142700	Pf3D7_11	1712469	-	12
PF11_0441	PF3D7_1142900	Pf3D7_11	1714791	+	25
PF11_0443	PF3D7_1143200	Pf3D7_11	1729575	+	28
PF11_0445	PF3D7_1143300	Pf3D7_11	1733580	-	41	1733753	-	22
PF11_0447	PF3D7_1143400	Pf3D7_11	1734554	+	46	1733984	+	35
PF11_0452	PF3D7_1143800	Pf3D7_11	1747228	+	76
PF11_0453	PF3D7_1143900	Pf3D7_11	1754317	-	14
PF11_0454	PF3D7_1144000	Pf3D7_11	1754884	+	114
PF11_0560	PF3D7_1144100	Pf3D7_11	1757337	-	15	1757236	-	11
PF11_0455a	PF3D7_1144300	Pf3D7_11	1760153	-	259	1760271	-	66
PF11_0457	PF3D7_1144500	Pf3D7_11	1767909	+	12	1768078	+	10
PF11_0458	PF3D7_1144600	Pf3D7_11	1770417	+	24
PF11_0459	PF3D7_1144700	Pf3D7_11	1774069	-	22
PF11_0461	PF3D7_1144900	Pf3D7_11	1779398	-	82
PF11_0464a	PF3D7_1145300	Pf3D7_11	1800169	-	10
PF11_0466	PF3D7_1145500	Pf3D7_11	1807006	+	17
PF11_0469	PF3D7_1145800	Pf3D7_11	1818048	-	16
PF11_0471	PF3D7_1146000	Pf3D7_11	1823448	-	24
PF11_0473	PF3D7_1146200	Pf3D7_11	1827549	-	27
PF11_0483a	PF3D7_1147400	Pf3D7_11	1889321	-	47	1889483	-	18
PF11_0485	PF3D7_1147700	Pf3D7_11	1897023	+	17	1896538	+	16
PF11_0484	PF3D7_1147600	Pf3D7_11	1896742	-	10
PF11_0487	PF3D7_1147900	Pf3D7_11	1908150	-	59	1908289	-	18
PF11_0505	PF3D7_1148900	Pf3D7_11	1944680	+	261
PF11_0506	PF3D7_1149000	Pf3D7_11	1948730	+	15
PF11_0508	PF3D7_1149100.2	Pf3D7_11	1972202	+	103
PF11_0509	PF3D7_1149200	Pf3D7_11	1976043	+	33	1976149	+	24
PF11_0511	PF3D7_1149400	Pf3D7_11	1987355	-	50	1987118	-	16
PF11_0521	PF3D7_1150400	Pf3D7_11	2025241	+	15
PFL0030c	PF3D7_1200600	Pf3D7_12	58042	-	11
PFL0035c	PF3D7_1200700	Pf3D7_12	65014	-	58
PFL0040c	PF3D7_1200800	Pf3D7_12	71190	-	26	71466	-	13
PFL0045c	PF3D7_1200900	Pf3D7_12	75098	-	85
PFL0060w	PF3D7_1201200	Pf3D7_12	89201	+	34	89358	+	33
PFL0095c	PF3D7_1201900	Pf3D7_12	108586	-	40
PFL0120c	PF3D7_1202400	Pf3D7_12	143435	-	24
PFL0135w	PF3D7_1202700	Pf3D7_12	157855	+	22
PFL0140w	PF3D7_1202800	Pf3D7_12	160428	+	16
PFL0145c	PF3D7_1202900	Pf3D7_12	163230	-	488	163433	-	445
PFL0160w	PF3D7_1203200	Pf3D7_12	172681	+	21	172531	+	10
PFL0155c	PF3D7_1203100	Pf3D7_12	172484	-	12
PFL0175c	PF3D7_1203500	Pf3D7_12	184356	-	11
PFL0185c	PF3D7_1203700	Pf3D7_12	189237	-	435
PFL0190w	PF3D7_1203900	Pf3D7_12	193832	+	82
PFL0210c	PF3D7_1204300	Pf3D7_12	206267	-	1563
PFL0230w	PF3D7_1204600	Pf3D7_12	212841	+	10
PFL0225c	PF3D7_1204500	Pf3D7_12	212787	-	11
PFL0235w	PF3D7_1204700	Pf3D7_12	214609	+	12
PFL0275w	PF3D7_1205500	Pf3D7_12	241552	+	16
PFL0280c	PF3D7_1205600	Pf3D7_12	251559	-	60
PFL0300c	PF3D7_1206000	Pf3D7_12	271747	-	24
PFL0310c	PF3D7_1206200	Pf3D7_12	279803	-	10
PFL0330c	PF3D7_1206600	Pf3D7_12	299929	-	25
PFL0340w	PF3D7_1206800	Pf3D7_12	306815	+	10
PFL0355c	PF3D7_1207100	Pf3D7_12	327121	-	17
PFL0380c	PF3D7_1207600	Pf3D7_12	351457	-	11
PFL0400w	PF3D7_1208000	Pf3D7_12	359695	+	17
PFL0415w	PF3D7_1208300	Pf3D7_12	388173	+	45
PFL0430w	PF3D7_1208600	Pf3D7_12	401997	+	39
PFL0450c	PF3D7_1209000	Pf3D7_12	422571	-	43	422374	-	14
PFL0460w	PF3D7_1209200	Pf3D7_12	426854	+	50
PFL0485w	PF3D7_1209700	Pf3D7_12	445221	+	47	445352	+	21
PFL0490c	PF3D7_1209800	Pf3D7_12	447990	-	14
PFL0495c	PF3D7_1209900	Pf3D7_12	451585	-	21
PFL0505c	PF3D7_1210100	Pf3D7_12	457137	-	13
PFL0530c	PF3D7_1210600	Pf3D7_12	475948	-	20
PFL0565w	PF3D7_1211400	Pf3D7_12	504915	+	54	505144	+	25
PFL0580w	PF3D7_1211700	Pf3D7_12	520559	+	20	520720	+	19
PFL0585w	PF3D7_1211800	Pf3D7_12	525830	+	271
PFL0590c	PF3D7_1211900	Pf3D7_12	533929	-	38
PFL0595c	PF3D7_1212000	Pf3D7_12	536245	-	48	536123	-	43
PFL0620c	PF3D7_1212500	Pf3D7_12	554519	-	46
PFL0623c	PF3D7_1212600.2	Pf3D7_12	556921	-	20
PFL0660w	PF3D7_1213600	Pf3D7_12	586443	+	60	586300	+	25
PFL0665c	PF3D7_1213700	Pf3D7_12	589174	-	86
PFL0670c	PF3D7_1213800	Pf3D7_12	593397	-	39	593259	-	11
PFL0675c	PF3D7_1213900	Pf3D7_12	599712	-	90
PFL0680c	PF3D7_1214000	Pf3D7_12	601758	-	10
PFL0700w	PF3D7_1214500	Pf3D7_12	611335	+	10
PFL0695c	PF3D7_1214400	Pf3D7_12	611076	-	13	610915	-	10
PFL0705c	PF3D7_1214600	Pf3D7_12	614801	-	78
PFL0725w	PF3D7_1215000	Pf3D7_12	620810	+	11
PFL0730w	PF3D7_1215100	Pf3D7_12	622715	+	20
PFL0735w	PF3D7_1215200	Pf3D7_12	626991	+	15
PFL0740c	PF3D7_1215300	Pf3D7_12	629876	-	58	629760	-	21
PFL0745c	PF3D7_1215400	Pf3D7_12	633520	-	26	633621	-	12
PFL0750w	PF3D7_1215600	Pf3D7_12	633846	+	49
PFL0765w	PF3D7_1215900	Pf3D7_12	641245	+	59
PFL0780w	PF3D7_1216200	Pf3D7_12	648307	+	56
PFL0785c	PF3D7_1216300	Pf3D7_12	652411	-	59
PFL0790w	PF3D7_1216400	Pf3D7_12	652764	+	16
PFL0845w	PF3D7_1217500	Pf3D7_12	691967	+	231
PFL0860c	PF3D7_1217800	Pf3D7_12	699221	-	10
PFL0885w	PF3D7_1218300	Pf3D7_12	716698	+	30	716860	+	11
PFL0890c	PF3D7_1218400	Pf3D7_12	724225	-	273
PFL0900c	PF3D7_1218600	Pf3D7_12	735566	-	29
PFL0920c	PF3D7_1218900	Pf3D7_12	743414	-	18
PFL0930w	PF3D7_1219100	Pf3D7_12	757229	+	15
PFL0960w	PF3D7_1219900	Pf3D7_12	796236	+	17
PFL0990w	PF3D7_1220600	Pf3D7_12	820341	+	12
PFL0985c	PF3D7_1220500	Pf3D7_12	819875	-	11
PFL1005c	PF3D7_1220900	Pf3D7_12	832707	-	11
PFL1020w	PF3D7_1221200	Pf3D7_12	849632	+	124
PFL1040w	PF3D7_1221600	Pf3D7_12	863450	+	18
PFL1055c	PF3D7_1221900	Pf3D7_12	875866	-	18
PFL1090w	PF3D7_1222700	Pf3D7_12	918356	+	39
PFL1100w	PF3D7_1222900	Pf3D7_12	923104	+	10
PFL1105c	PF3D7_1223000	Pf3D7_12	926600	-	70
PFL1115w	PF3D7_1223200	Pf3D7_12	932104	+	16
PFL1120c	PF3D7_1223300	Pf3D7_12	939488	-	31
PFL1125w	PF3D7_1223400	Pf3D7_12	940169	+	20	940311	+	14
PFL1140w	PF3D7_1223700	Pf3D7_12	968517	+	60
PFL1155w	PF3D7_1224000	Pf3D7_12	974210	+	10
PFL1150c	PF3D7_1223900	Pf3D7_12	973882	-	14
PFL1160c	PF3D7_1224100	Pf3D7_12	978892	-	18
PFL1175w	PF3D7_1224400	Pf3D7_12	993847	+	10
PFL1180w	PF3D7_1224500	Pf3D7_12	997575	+	59	997851	+	17
PFL1185c	PF3D7_1224600	Pf3D7_12	1002341	-	24
PFL1200c	PF3D7_1224900	Pf3D7_12	1011744	-	38
PFL1210w	PF3D7_1225100	Pf3D7_12	1018299	+	11
PFL1220w	PF3D7_1225300	Pf3D7_12	1029023	+	14
PFL1245w	PF3D7_1225800	Pf3D7_12	1045396	+	15	1045631	+	12
PFL1270w	PF3D7_1226300	Pf3D7_12	1064549	+	25	1065074	+	20
PFL1275c	PF3D7_1226400	Pf3D7_12	1071540	-	10
PFL1285c	PF3D7_1226600	Pf3D7_12	1078993	-	80
PFL1295w	PF3D7_1226800	Pf3D7_12	1085169	+	24
PFL1315w	PF3D7_1227200	Pf3D7_12	1096676	+	10
PFL1350w	PF3D7_1227900	Pf3D7_12	1138326	+	10
PFL1355w	PF3D7_1228000	Pf3D7_12	1140803	+	17
PFL1380w	PF3D7_1228500	Pf3D7_12	1158437	+	31
PFL1385c	PF3D7_1228600	Pf3D7_12	1163215	-	129
PFL1415w	PF3D7_1229300	Pf3D7_12	1204754	+	10
PFL1420w	PF3D7_1229400	Pf3D7_12	1208756	+	658
PFL1425w	PF3D7_1229500	Pf3D7_12	1211233	+	43
PFL1432w	PF3D7_1229700	Pf3D7_12	1218117	+	11
PFL1445w	PF3D7_1230000	Pf3D7_12	1233364	+	16
PFL1465c	PF3D7_1230400	Pf3D7_12	1253384	-	36	1253111	-	11
PFL1470c	PF3D7_1230500	Pf3D7_12	1256035	-	12
PFL1480w	PF3D7_1230700	Pf3D7_12	1258475	+	51	1259061	+	27
PFL1485w	PF3D7_1230800	Pf3D7_12	1263231	+	17
PFL1500w	PF3D7_1231100	Pf3D7_12	1275572	+	98	1275673	+	62
PFL1505c	PF3D7_1231200	Pf3D7_12	1279959	-	12
PFL1526c	PF3D7_1231700	Pf3D7_12	1307409	-	30
PFL1545c	PF3D7_1232100	Pf3D7_12	1331810	-	39	1332099	-	10
PFL1550w	PF3D7_1232200	Pf3D7_12	1332430	+	14
PFL1555w	PF3D7_1232300	Pf3D7_12	1336119	+	10
PFL1560c	PF3D7_1232400	Pf3D7_12	1338807	-	12
PFL1570w	PF3D7_1232600	Pf3D7_12	1344121	+	29
PFL1565c	PF3D7_1232500	Pf3D7_12	1343356	-	57
PFL1583c	PF3D7_1232800	Pf3D7_12	1351522	-	14
PFL1585c	PF3D7_1232900	Pf3D7_12	1354606	-	18
PFL1595w	PF3D7_1233100	Pf3D7_12	1358256	+	19
PFL1605w	PF3D7_1233300	Pf3D7_12	1375222	+	13
PFL1610c	PF3D7_1233400	Pf3D7_12	1382832	-	11
PFL1620w	PF3D7_1233600	Pf3D7_12	1384281	+	13
PFL1665c	PF3D7_1234500	Pf3D7_12	1441619	-	17
PFL1680w	PF3D7_1234800	Pf3D7_12	1451651	+	17
PFL1685w	PF3D7_1234900	Pf3D7_12	1458065	+	82	1457935	+	52
PFL1700c	PF3D7_1235200	Pf3D7_12	1467948	-	10
PFL1720w	PF3D7_1235600	Pf3D7_12	1483531	+	19
PFL1725w	PF3D7_1235700	Pf3D7_12	1486732	+	59	1486493	+	25
PFL1740w	PF3D7_1236000	Pf3D7_12	1502465	+	25	1502348	+	11
PFL1735c	PF3D7_1235900	Pf3D7_12	1502039	-	81
PFL1745c	PF3D7_1236100	Pf3D7_12	1509201	-	26
PFL1760w	PF3D7_1236400	Pf3D7_12	1522129	+	20	1521978	+	12
PFL1780w	PF3D7_1236800	Pf3D7_12	1532172	+	10
PFL1775c	PF3D7_1236700	Pf3D7_12	1531611	-	15
PFL1790w	PF3D7_1237000	Pf3D7_12	1537622	+	19
PFL1810w	PF3D7_1237400	Pf3D7_12	1558657	+	31
PFL1815c	PF3D7_1237500	Pf3D7_12	1567832	-	23
PFL1825w	PF3D7_1237700	Pf3D7_12	1572068	+	234	1571821	+	61
PFL1830w	PF3D7_1237800	Pf3D7_12	1574551	+	15	1574705	+	13
PFL1845c	PF3D7_1238100	Pf3D7_12	1584821	-	42
PFL1855w	PF3D7_1238300	Pf3D7_12	1588594	+	10
PFL1865w	PF3D7_1238500	Pf3D7_12	1594259	+	17
PFL1870c	PF3D7_1238600	Pf3D7_12	1603918	-	45
PFL1880w	PF3D7_1238800	Pf3D7_12	1609623	+	30	1609729	+	28
PFL1895w	PF3D7_1239100	Pf3D7_12	1626218	+	42	1626351	+	28
PFL1905w	PF3D7_1239300	Pf3D7_12	1644670	+	26	1644855	+	17
PFL1920c	PF3D7_1239600	Pf3D7_12	1654397	-	10
PFL1925w	PF3D7_1239700	Pf3D7_12	1655015	+	20	1654850	+	11
PFL1945c	PF3D7_1240100	Pf3D7_12	1685708	-	447
PFL1975c	PF3D7_1241100	Pf3D7_12	1748386	-	11
PFL1980c	PF3D7_1241200	Pf3D7_12	1756585	-	27
PFL2005w	PF3D7_1241700	Pf3D7_12	1777965	+	23
PFL2025w	PF3D7_1242100	Pf3D7_12	1790340	+	20
PFL2035c	PF3D7_1242300	Pf3D7_12	1795312	-	16
PFL2055w	PF3D7_1242700	Pf3D7_12	1803423	+	303	1803530	+	111
PFL2060c	PF3D7_1242800	Pf3D7_12	1807532	-	34	1807888	-	33
PFL2065c	PF3D7_1242900	Pf3D7_12	1809925	-	43	1809813	-	27
PFL2070w	PF3D7_1243000	Pf3D7_12	1811516	+	14
PFL2075c	PF3D7_1243100	Pf3D7_12	1814342	-	68
PFL2095w	PF3D7_1243600	Pf3D7_12	1825585	+	496	1825412	+	210
PFL2105c	PF3D7_1243800	Pf3D7_12	1833694	-	16
PFL2115c	PF3D7_1244000	Pf3D7_12	1845902	-	25
PFL2120w	PF3D7_1244100	Pf3D7_12	1846779	+	11
PFL2140c	PF3D7_1244600	Pf3D7_12	1869938	-	25	1870073	-	23
PFL2150c	PF3D7_1244800	Pf3D7_12	1876253	-	52
PFL2155w	PF3D7_1244900	Pf3D7_12	1876660	+	15
PFL2165w	PF3D7_1245100	Pf3D7_12	1882778	+	10
PFL2175w	PF3D7_1245300	Pf3D7_12	1892881	+	46
PFL2195w	PF3D7_1245800	Pf3D7_12	1907238	+	29	1906893	+	12
PFL2200w	PF3D7_1245900	Pf3D7_12	1910607	+	23
PFL2215w	PF3D7_1246200	Pf3D7_12	1920481	+	76	1920036	+	73
PFL2220w	PF3D7_1246300	Pf3D7_12	1925197	+	11
PFL2225w	PF3D7_1246400	Pf3D7_12	1931847	+	55	1931149	+	25
PFL2235w	PF3D7_1246600	Pf3D7_12	1936068	+	26
PFL2240w	PF3D7_1246700	Pf3D7_12	1938338	+	10
PFL2245w	PF3D7_1246800	Pf3D7_12	1941187	+	45	1941062	+	38
PFL2260w	PF3D7_1247100	Pf3D7_12	1949133	+	22	1949362	+	13
PFL2270w	PF3D7_1247300	Pf3D7_12	1952190	+	27
PFL2265c	PF3D7_1247200	Pf3D7_12	1951518	-	11
PFL2275c	PF3D7_1247400	Pf3D7_12	1956383	-	75
PFL2295w	PF3D7_1247900	Pf3D7_12	1971824	+	61
PFL2310w	PF3D7_1248200	Pf3D7_12	1977373	+	14
PFL2315c	PF3D7_1248300	Pf3D7_12	1980498	-	21
PFL2325c	PF3D7_1248500	Pf3D7_12	1984992	-	86	1984344	-	47
PFL2335w	PF3D7_1248700	Pf3D7_12	1993502	+	21
PFL2345c	PF3D7_1248900	Pf3D7_12	2004367	-	28
PFL2355w	PF3D7_1249100	Pf3D7_12	2007908	+	31
PFL2375c	PF3D7_1249500	Pf3D7_12	2018709	-	11
PFL2400w	PF3D7_1250000	Pf3D7_12	2043774	+	67	2043651	+	22
PFL2395c	PF3D7_1249900	Pf3D7_12	2043377	-	19
PFL2410w	PF3D7_1250200	Pf3D7_12	2057626	+	11
PFL2415w	PF3D7_1250300	Pf3D7_12	2064218	+	38	2064323	+	29
PFL2425w	PF3D7_1250500	Pf3D7_12	2069886	+	50
PFL2435w	PF3D7_1250700	Pf3D7_12	2075114	+	19	2075257	+	11
PFL2450c	PF3D7_1251000	Pf3D7_12	2087978	-	11
PFL2460w	PF3D7_1251200	Pf3D7_12	2091814	+	27	2091380	+	23
PFL2465c	PF3D7_1251300	Pf3D7_12	2096736	-	13
PFL2475w	PF3D7_1251500	Pf3D7_12	2099403	+	39
PFL2515c	PF3D7_1252300	Pf3D7_12	2129689	-	187	2129585	-	101
PFL2520w	PF3D7_1252400	Pf3D7_12	2135771	+	19
PFL2530w	PF3D7_1252600	Pf3D7_12	2150177	+	20	2149463	+	10
PFL2535w	PF3D7_1252700	Pf3D7_12	2153194	+	34	2154297	+	16
PFL2545c	PF3D7_1252900	Pf3D7_12	2163439	-	11	2163580	-	10
PFL2550w	PF3D7_1253000	Pf3D7_12	2166952	+	17
PFL2555w	PF3D7_1253100	Pf3D7_12	2171279	+	37	2171127	+	29
PFL2560c	PF3D7_1253200	Pf3D7_12	2174453	-	22	2174561	-	12
PF13_0073	PF3D7_1301400	Pf3D7_13	82084	+	17
MAL13P1.60	PF3D7_1301600	Pf3D7_13	94080	-	105
MAL13P1.61	PF3D7_1301700	Pf3D7_13	99071	+	79	99430	+	42
PF13_0076	PF3D7_1302000	Pf3D7_13	114465	-	22	114728	-	19
PF13_0011	PF3D7_1302100	Pf3D7_13	122907	-	132
PF13_0012	PF3D7_1302200	Pf3D7_13	124696	-	16
PF13_0012a	PF3D7_1302300	Pf3D7_13	127679	-	79	128547	-	41
PF13_0014	PF3D7_1302800	Pf3D7_13	152347	-	628
MAL13P1.15	PF3D7_1303000	Pf3D7_13	158260	+	77
PF13_0017	PF3D7_1303300	Pf3D7_13	162798	+	11
MAL13P1.24	PF3D7_1304300	Pf3D7_13	230945	+	35
PF13_0021	PF3D7_1304500	Pf3D7_13	236914	-	102
PF13_0023	PF3D7_1304900	Pf3D7_13	244999	+	25	245187	+	24
PF13_0026	PF3D7_1305200	Pf3D7_13	255152	+	11
MAL13P1.26	PF3D7_1305300	Pf3D7_13	267792	-	11
PF13_0028	PF3D7_1305600	Pf3D7_13	275903	-	22
PF13_0032	PF3D7_1306200	Pf3D7_13	291993	-	19	292097	-	13
PF13_0033	PF3D7_1306400	Pf3D7_13	299328	-	31
PF13_0034	PF3D7_1306600	Pf3D7_13	317201	-	18
MAL13P1.35	PF3D7_1306900	Pf3D7_13	323043	+	15
MAL13P1.34	PF3D7_1306800	Pf3D7_13	322710	-	10
MAL13P1.36	PF3D7_1307000	Pf3D7_13	326787	-	17	326919	-	11
PF13_0035	PF3D7_1307100	Pf3D7_13	327345	+	18
PF13_0039	PF3D7_1307500	Pf3D7_13	339498	-	26	339198	-	12
PF13_0040	PF3D7_1307600	Pf3D7_13	342850	-	104
MAL13P1.38	PF3D7_1308000	Pf3D7_13	356234	+	16
PF13_0043	PF3D7_1308100	Pf3D7_13	360019	+	19
PF13_0044	PF3D7_1308200	Pf3D7_13	369225	-	39	369124	-	18
PF13_0045	PF3D7_1308300	Pf3D7_13	372122	+	188	372005	+	111
MAL13P1.39	PF3D7_1308400	Pf3D7_13	393352	-	10
MAL13P1.40	PF3D7_1308500	Pf3D7_13	395519	-	10
MAL13P1.42	PF3D7_1308800	Pf3D7_13	407277	-	12
MAL13P1.43	PF3D7_1309000	Pf3D7_13	418543	-	33	417865	-	24
PF13_0049	PF3D7_1309100	Pf3D7_13	418324	+	392
PF13_0052	PF3D7_1309600	Pf3D7_13	438347	+	21
PF13_0051	PF3D7_1309500	Pf3D7_13	438018	-	61
PF13_0054	PF3D7_1309800	Pf3D7_13	447166	-	17
MAL13P1.49	PF3D7_1310200	Pf3D7_13	454031	+	30
PF13_0055	PF3D7_1310300	Pf3D7_13	457280	-	69
MAL13P1.50	PF3D7_1310500	Pf3D7_13	464524	-	39	464410	-	11
MAL13P1.51	PF3D7_1310600	Pf3D7_13	467325	-	18	467006	-	12
PF13_0058	PF3D7_1310700	Pf3D7_13	469337	-	377
PF13_0059	PF3D7_1310900	Pf3D7_13	476217	+	19
MAL13P1.52	PF3D7_1310800	Pf3D7_13	475624	-	27
MAL13P1.53	PF3D7_1311000	Pf3D7_13	478332	-	24
MAL13P1.54	PF3D7_1311200	Pf3D7_13	483735	-	12
PF13_0063	PF3D7_1311500	Pf3D7_13	492212	-	65	491965	-	36
MAL13P1.55	PF3D7_1311700	Pf3D7_13	499195	-	11
MAL13P1.56	PF3D7_1311800	Pf3D7_13	501054	+	42	501219	+	17
PF13_0065	PF3D7_1311900	Pf3D7_13	507231	+	207
MAL13P1.57	PF3D7_1312200	Pf3D7_13	518079	+	13
PF13_0068	PF3D7_1312300	Pf3D7_13	520758	-	11	520962	-	11
PF13_0069a	PF3D7_1312500	Pf3D7_13	527985	-	59
PF13_0071	PF3D7_1312700	Pf3D7_13	534662	-	38
MAL13P1.63	PF3D7_1312900	Pf3D7_13	548168	+	14
MAL13P1.64	PF3D7_1313000	Pf3D7_13	554692	-	11
MAL13P1.68	PF3D7_1313300	Pf3D7_13	568704	+	27
MAL13P1.71	PF3D7_1313900	Pf3D7_13	602367	-	66	602265	-	24
MAL13P1.73	PF3D7_1314100	Pf3D7_13	607510	+	11
MAL13P1.74	PF3D7_1314300	Pf3D7_13	620998	-	15
PF13_0082	PF3D7_1314500	Pf3D7_13	624367	-	233
MAL13P1.77	PF3D7_1315000	Pf3D7_13	636124	+	49	636237	+	16
MAL13P1.79	PF3D7_1315400	Pf3D7_13	651276	-	67	651405	-	66
MAL13P1.81	PF3D7_1315500	Pf3D7_13	654455	-	115
PF13_0087	PF3D7_1315700	Pf3D7_13	658465	+	24
MAL13P1.82	PF3D7_1315600	Pf3D7_13	657803	-	77
PF13_0088	PF3D7_1315800	Pf3D7_13	662705	-	11
MAL13P1.83	PF3D7_1315900	Pf3D7_13	663161	+	14
PF13_0091	PF3D7_1316500	Pf3D7_13	685610	+	10
MAL13P1.86	PF3D7_1316600	Pf3D7_13	690986	+	23
MAL13P1.87	PF3D7_1316800	Pf3D7_13	700287	-	18
PF13_0096	PF3D7_1317000	Pf3D7_13	708234	+	12
PF13_0095	PF3D7_1317100	Pf3D7_13	711548	+	40
PF13_0099	PF3D7_1317400	Pf3D7_13	733084	+	60
PF13_0098	PF3D7_1317300	Pf3D7_13	732731	-	42
MAL13P1.91	PF3D7_1317700	Pf3D7_13	739631	-	24	739798	-	12
MAL13P1.92	PF3D7_1317800	Pf3D7_13	740580	+	406
MAL13P1.94	PF3D7_1318000	Pf3D7_13	747978	-	21
MAL13P1.95	PF3D7_1318100	Pf3D7_13	749229	-	11
PF13_0102	PF3D7_1318800	Pf3D7_13	777913	-	34	777402	-	23
PF13_0106	PF3D7_1319100	Pf3D7_13	788379	+	11
PF13_0109	PF3D7_1319300	Pf3D7_13	799313	-	26
PF13_0116	PF3D7_1320000	Pf3D7_13	828551	+	19
MAL13P1.113	PF3D7_1320500	Pf3D7_13	843607	+	15
PF13_0119	PF3D7_1320600	Pf3D7_13	846472	+	19	846122	+	15
PF13_0122	PF3D7_1320900	Pf3D7_13	858554	-	11
MAL13P1.115	PF3D7_1321200	Pf3D7_13	874944	+	13
MAL13P1.117	PF3D7_1321400	Pf3D7_13	886503	+	15
MAL13P1.118	PF3D7_1321500.1	Pf3D7_13	895814	-	43
MAL13P1.120	PF3D7_1321700	Pf3D7_13	902415	+	14	902282	+	11
PF13_0124	PF3D7_1321800	Pf3D7_13	907974	+	62	907841	+	54
PF13_0125	PF3D7_1321900	Pf3D7_13	913818	-	142
MAL13P1.126	PF3D7_1322500	Pf3D7_13	953136	+	12
MAL13P1.128	PF3D7_1322800	Pf3D7_13	960075	+	30
PF13_0129	PF3D7_1323100	Pf3D7_13	966646	-	439	966748	-	171
PF13_0130	PF3D7_1323200	Pf3D7_13	969333	-	124	969219	-	68
PF13_0132	PF3D7_1323400	Pf3D7_13	973448	-	546
PF13_0133	PF3D7_1323500	Pf3D7_13	974183	+	44	974385	+	16
MAL13P1.130	PF3D7_1323700	Pf3D7_13	981970	+	72	982120	+	32
PF13_0136	PF3D7_1323900	Pf3D7_13	989498	+	19
MAL13P1.132	PF3D7_1324200	Pf3D7_13	1002504	-	15
MAL13P1.135	PF3D7_1324700	Pf3D7_13	1034676	+	51
PF13_0140	PF3D7_1324800	Pf3D7_13	1040183	-	50	1038865	-	13
PF13_0141	PF3D7_1324900	Pf3D7_13	1040789	+	44
PF13_0142	PF3D7_1325000	Pf3D7_13	1043652	-	90
PF13_0143	PF3D7_1325100	Pf3D7_13	1046714	-	78
MAL13P1.139	PF3D7_1325600	Pf3D7_13	1066880	+	17
MAL13P1.139a	PF3D7_1325700	Pf3D7_13	1069028	-	40	1069316	-	11
MAL13P1.142	PF3D7_1326100	Pf3D7_13	1087472	+	24
MAL13P1.141	PF3D7_1326000	Pf3D7_13	1087200	-	115
PF13_0147	PF3D7_1326300	Pf3D7_13	1094948	-	10
MAL13P1.144	PF3D7_1326400	Pf3D7_13	1099061	-	59	1098956	-	30
MAL13P1.155	PF3D7_1327000	Pf3D7_13	1138501	-	19
MAL13P1.153	PF3D7_1327200	Pf3D7_13	1143159	+	12
PF13_0160	PF3D7_1327400	Pf3D7_13	1153971	-	23
PF13_0159	PF3D7_1327600	Pf3D7_13	1158958	+	27
PF13_0156	PF3D7_1328100	Pf3D7_13	1183864	+	57
PF13_0154	PF3D7_1328300	Pf3D7_13	1198866	-	33
PF13_0153	PF3D7_1328500	Pf3D7_13	1208327	-	14
PF13_0151	PF3D7_1328900	Pf3D7_13	1217586	-	13
PF13_0149	PF3D7_1329300	Pf3D7_13	1241819	-	28
MAL13P1.146	PF3D7_1329400	Pf3D7_13	1242815	+	21
PF13_0163	PF3D7_1329600	Pf3D7_13	1260385	-	41	1260101	-	13
MAL13P1.158	PF3D7_1329900	Pf3D7_13	1269399	+	24
MAL13P1.159	PF3D7_1330000.2	Pf3D7_13	1271931	+	12	1272064	+	11
MAL13P1.160	PF3D7_1330100	Pf3D7_13	1274526	+	11
MAL13P1.162	PF3D7_1330300	Pf3D7_13	1278724	-	67
MAL13P1.163	PF3D7_1330400.2	Pf3D7_13	1282085	-	26	1282408	-	16
PF13_0164	PF3D7_1330500	Pf3D7_13	1285004	+	14
MAL13P1.165	PF3D7_1330700	Pf3D7_13	1289893	+	18
MAL13P1.164	PF3D7_1330600	Pf3D7_13	1289775	-	26
PF13_0165	PF3D7_1330800	Pf3D7_13	1294304	+	49
PF13_0167	PF3D7_1331200	Pf3D7_13	1306402	+	42
MAL13P1.166	PF3D7_1331100	Pf3D7_13	1305621	-	11
MAL13P1.167	PF3D7_1331300	Pf3D7_13	1309018	+	62
MAL13P1.168	PF3D7_1331600	Pf3D7_13	1318451	-	15
PF13_0170	PF3D7_1331700	Pf3D7_13	1323219	-	56
PF13_0171	PF3D7_1331800	Pf3D7_13	1323958	+	331	1323852	+	85
MAL13P1.169	PF3D7_1332000	Pf3D7_13	1328771	-	43
PF13_0174	PF3D7_1332300	Pf3D7_13	1336475	+	15	1336353	+	12
PF13_0175	PF3D7_1332500	Pf3D7_13	1340632	+	31	1340380	+	10
PF13_0176	PF3D7_1332600	Pf3D7_13	1344261	-	18
PF13_0177	PF3D7_1332700	Pf3D7_13	1347336	-	14
PF13_0178	PF3D7_1332800	Pf3D7_13	1347611	+	21
PF13_0180	PF3D7_1333000	Pf3D7_13	1355218	+	61
PF13_0179	PF3D7_1332900	Pf3D7_13	1354543	-	25
PF13_0182	PF3D7_1333200	Pf3D7_13	1361238	+	12
MAL13P1.172	PF3D7_1333400	Pf3D7_13	1370122	+	78
MAL13P1.171	PF3D7_1333300	Pf3D7_13	1369840	-	75
PF13_0184	PF3D7_1333600	Pf3D7_13	1377967	-	20
PF13_0185	PF3D7_1333700	Pf3D7_13	1381159	-	40	1380567	-	31
PF13_0186	PF3D7_1333800	Pf3D7_13	1382622	+	32
PF13_0190	PF3D7_1334200	Pf3D7_13	1398001	+	14
PF13_0194	PF3D7_1334700	Pf3D7_13	1412382	-	108
MAL13P1.174	PF3D7_1334800	Pf3D7_13	1414335	-	22
PF13_0197	PF3D7_1335100	Pf3D7_13	1420554	-	124
MAL13P1.178	PF3D7_1335600	Pf3D7_13	1454447	+	25
PF13_0200	PF3D7_1335800	Pf3D7_13	1462250	+	18
PF13_0199	PF3D7_1335700	Pf3D7_13	1461845	-	17
MAL13P1.179	PF3D7_1336000	Pf3D7_13	1469348	+	14
PF13_0202	PF3D7_1336100	Pf3D7_13	1472049	+	14
MAL13P1.180	PF3D7_1336200	Pf3D7_13	1473758	+	12
MAL13P1.183	PF3D7_1336600	Pf3D7_13	1480896	+	14
PF13_0203	PF3D7_1336700	Pf3D7_13	1483608	-	75	1483869	-	50
PF13_0205	PF3D7_1336900	Pf3D7_13	1490722	-	13
MAL13P1.185	PF3D7_1337100	Pf3D7_13	1495281	+	18
PF13_0209	PF3D7_1337400	Pf3D7_13	1507101	+	27
PF13_0211	PF3D7_1337800	Pf3D7_13	1531603	-	20	1531736	-	12
PF13_0212	PF3D7_1337900	Pf3D7_13	1534195	+	10
MAL13P1.189	PF3D7_1338000	Pf3D7_13	1536164	+	20	1536281	+	16
MAL13P1.190	PF3D7_1338100	Pf3D7_13	1541679	+	19
PF13_0213	PF3D7_1338200	Pf3D7_13	1546230	-	342	1546338	-	97
PF13_0214	PF3D7_1338300	Pf3D7_13	1548502	+	247
MAL13P1.193	PF3D7_1338600	Pf3D7_13	1560213	-	11
MAL13P1.194	PF3D7_1338700	Pf3D7_13	1564293	-	16
MAL13P1.196	PF3D7_1338900	Pf3D7_13	1571651	-	24
PF13_0216	PF3D7_1339400	Pf3D7_13	1586852	-	15
MAL13P1.200	PF3D7_1339500	Pf3D7_13	1588370	-	17	1588714	-	15
PF13_0217	PF3D7_1339800	Pf3D7_13	1598055	-	31
PF13_0218a	PF3D7_1340200	Pf3D7_13	1606514	-	16
PF13_0222	PF3D7_1340600	Pf3D7_13	1620504	-	39
PF13_0223	PF3D7_1340800	Pf3D7_13	1623731	+	10
MAL13P1.206	PF3D7_1340900	Pf3D7_13	1626551	+	46	1625957	+	14
PF13_0224	PF3D7_1341200	Pf3D7_13	1634936	-	327
MAL13P1.209	PF3D7_1341300	Pf3D7_13	1636283	+	603	1636416	+	258
MAL13P1.210	PF3D7_1341600	Pf3D7_13	1641953	+	10
PF13_0227	PF3D7_1341900	Pf3D7_13	1651868	-	66	1652060	-	20
PF13_0228	PF3D7_1342000	Pf3D7_13	1654700	-	147	1654581	-	45
PF13_0229	PF3D7_1342100	Pf3D7_13	1656814	+	13
PF13_0231	PF3D7_1342300	Pf3D7_13	1664520	+	39
PF13_0232	PF3D7_1342400	Pf3D7_13	1668767	-	193
PF13_0233	PF3D7_1342600	Pf3D7_13	1673506	+	80	1672645	+	67
MAL13P1.213	PF3D7_1342700	Pf3D7_13	1678315	-	136
PF13_0234	PF3D7_1342800	Pf3D7_13	1678902	+	11
MAL13P1.214	PF3D7_1343000	Pf3D7_13	1696536	+	696	1696422	+	540
MAL13P1.215	PF3D7_1343100	Pf3D7_13	1701739	-	17
PF13_0238	PF3D7_1343700	Pf3D7_13	1727981	-	65	1727868	-	42
MAL13P1.390	PF3D7_1344000	Pf3D7_13	1758971	+	21
MAL13P1.540	PF3D7_1344200	Pf3D7_13	1768363	+	37
MAL13P1.219	PF3D7_1344500	Pf3D7_13	1785249	-	10
MAL13P1.221	PF3D7_1344800	Pf3D7_13	1791790	+	19
MAL13P1.225	PF3D7_1345100	Pf3D7_13	1807227	-	41
PF13_0241a	PF3D7_1345300	Pf3D7_13	1812137	-	30
MAL13P1.227	PF3D7_1345500	Pf3D7_13	1818974	+	22
PF13_0242	PF3D7_1345700	Pf3D7_13	1827012	-	20	1826546	-	10
PF13_0243	PF3D7_1345800	Pf3D7_13	1827432	+	12
MAL13P1.229	PF3D7_1345900	Pf3D7_13	1833450	-	22	1833349	-	10
MAL13P1.231	PF3D7_1346100	Pf3D7_13	1839021	+	374
MAL13P1.233	PF3D7_1346300	Pf3D7_13	1845301	+	183	1845516	+	113
PF13_0246	PF3D7_1346600	Pf3D7_13	1871568	-	10
PF13_0249	PF3D7_1346900	Pf3D7_13	1877732	+	14
PF13_0251	PF3D7_1347100	Pf3D7_13	1882281	+	10
PF13_0252	PF3D7_1347200	Pf3D7_13	1887788	-	3363
MAL13P1.236	PF3D7_1347400	Pf3D7_13	1892085	+	51
MAL13P1.237	PF3D7_1347500	Pf3D7_13	1896805	-	86	1896328	-	70
MAL13P1.242	PF3D7_1348200	Pf3D7_13	1923452	+	27	1923584	+	25
MAL13P1.244	PF3D7_1348500	Pf3D7_13	1946525	+	29
PF13_0255	PF3D7_1348600	Pf3D7_13	1949267	+	10
PF13_0256	PF3D7_1348900	Pf3D7_13	1962938	-	56
PF13_0257	PF3D7_1349200	Pf3D7_13	1971366	-	14
MAL13P1.250	PF3D7_1349600	Pf3D7_13	1992633	+	11
PF13_0261	PF3D7_1349800	Pf3D7_13	1996587	+	28
PF13_0262	PF3D7_1350100	Pf3D7_13	2004295	-	56	2004405	-	21
PF13_0263	PF3D7_1350300	Pf3D7_13	2007191	+	20	2007295	+	13
MAL13P1.253	PF3D7_1350200	Pf3D7_13	2006936	-	234
MAL13P1.257	PF3D7_1351100	Pf3D7_13	2038272	-	28	2038749	-	24
MAL13P1.259	PF3D7_1351300	Pf3D7_13	2047340	-	15
PF13_0268	PF3D7_1351400	Pf3D7_13	2048203	+	259
MAL13P1.260	PF3D7_1351700	Pf3D7_13	2055323	+	18	2055177	+	14
PF13_0271	PF3D7_1352100	Pf3D7_13	2076198	-	19
MAL13P1.264	PF3D7_1352200	Pf3D7_13	2076610	+	34
MAL13P1.265	PF3D7_1352300	Pf3D7_13	2082698	-	15
PF13_0272	PF3D7_1352500	Pf3D7_13	2090940	-	309
PF13_0273	PF3D7_1352700	Pf3D7_13	2097451	+	20
MAL13P1.268	PF3D7_1352900	Pf3D7_13	2112981	-	31
PF13_0275	PF3D7_1353100	Pf3D7_13	2122386	-	89	2122564	-	31
PF13_0276	PF3D7_1353200	Pf3D7_13	2126145	+	207	2125607	+	70
PF13_0279	PF3D7_1353500	Pf3D7_13	2139870	+	10
PF13_0280	PF3D7_1353600	Pf3D7_13	2144192	-	84
PF13_0281	PF3D7_1353700	Pf3D7_13	2146064	+	27
PF13_0282	PF3D7_1353800	Pf3D7_13	2149137	-	26	2149008	-	11
MAL13P1.270	PF3D7_1353900	Pf3D7_13	2149540	+	118
MAL13P1.271	PF3D7_1354400	Pf3D7_13	2168087	-	145
PF13_0287	PF3D7_1354500	Pf3D7_13	2170136	+	23
MAL13P1.272	PF3D7_1354600	Pf3D7_13	2173978	-	13
PF13_0291	PF3D7_1355100	Pf3D7_13	2183339	+	22
MAL13P1.274	PF3D7_1355500	Pf3D7_13	2195044	+	18
PF13_0296	PF3D7_1355800	Pf3D7_13	2209844	+	63	2209735	+	38
PF13_0300	PF3D7_1356200	Pf3D7_13	2225946	-	16
PF13_0301	PF3D7_1356300	Pf3D7_13	2227915	+	118
MAL13P1.277	PF3D7_1356700	Pf3D7_13	2240851	+	14
PF13_0304	PF3D7_1357000	Pf3D7_13	2263833	-	621
PF13_0305	PF3D7_1357100	Pf3D7_13	2264902	+	606	2264779	+	233
PF13_0308	PF3D7_1357500	Pf3D7_13	2277731	+	11
MAL13P1.283	PF3D7_1357800	Pf3D7_13	2287908	+	16
MAL13P1.284	PF3D7_1357900	Pf3D7_13	2291741	+	79
MAL13P1.286	PF3D7_1358200	Pf3D7_13	2304850	+	30
MAL13P1.287	PF3D7_1358400	Pf3D7_13	2312866	+	40
PF13_0313	PF3D7_1358500	Pf3D7_13	2314755	+	14
MAL13P1.288	PF3D7_1358700	Pf3D7_13	2323476	-	34	2324351	-	10
PF13_0316	PF3D7_1358800	Pf3D7_13	2326836	+	823	2326952	+	229
MAL13P1.294	PF3D7_1358900	Pf3D7_13	2331468	-	32
MAL13P1.293	PF3D7_1359000	Pf3D7_13	2342914	-	18
MAL13P1.290	PF3D7_1359200	Pf3D7_13	2349476	-	14
PF13_0315	PF3D7_1359400	Pf3D7_13	2358652	-	94	2358470	-	31
PF13_0317	PF3D7_1360000	Pf3D7_13	2400678	-	18
PF13_0318	PF3D7_1360100	Pf3D7_13	2402793	-	32
PF13_0319	PF3D7_1360400	Pf3D7_13	2407548	+	73
MAL13P1.300	PF3D7_1360300	Pf3D7_13	2407063	-	25
PF13_0322	PF3D7_1360800	Pf3D7_13	2431429	+	30
MAL13P1.303	PF3D7_1360900	Pf3D7_13	2439588	-	310
PF13_0324	PF3D7_1361100	Pf3D7_13	2446170	+	44	2446057	+	27
MAL13P1.306	PF3D7_1361500.2	Pf3D7_13	2464834	-	21
PF13_0327	PF3D7_1361700	Pf3D7_13	2466939	+	32
MAL13P1.308	PF3D7_1361800	Pf3D7_13	2468991	+	42
PF13_0328	PF3D7_1361900	Pf3D7_13	2480061	-	91
PF13_0329	PF3D7_1362000	Pf3D7_13	2482526	+	18
PF13_0331	PF3D7_1362300	Pf3D7_13	2488940	+	26
PF13_0330	PF3D7_1362200	Pf3D7_13	2488687	-	29
PF13_0333	PF3D7_1363100	Pf3D7_13	2532281	+	17
PF13_0334	PF3D7_1363200	Pf3D7_13	2538127	-	11
PF13_0335	PF3D7_1363400	Pf3D7_13	2543337	-	39
PF13_0341	PF3D7_1364800	Pf3D7_13	2601859	-	31
PF13_0342	PF3D7_1365000	Pf3D7_13	2604671	+	18
MAL13P1.580	PF3D7_1365200	Pf3D7_13	2607330	+	225
MAL13P1.327	PF3D7_1365100	Pf3D7_13	2607077	-	12
PF13_0346	PF3D7_1365900	Pf3D7_13	2629808	-	136	2629956	-	108
PF13_0347	PF3D7_1366000	Pf3D7_13	2630547	+	35
MAL13P1.332	PF3D7_1366200	Pf3D7_13	2634092	+	20	2633978	+	14
PF13_0349	PF3D7_1366500	Pf3D7_13	2657623	+	327
PF13_0350	PF3D7_1366600	Pf3D7_13	2662185	-	18
PF13_0351	PF3D7_1366700	Pf3D7_13	2662511	+	23
MAL13P1.335	PF3D7_1366800	Pf3D7_13	2667691	-	14
MAL13P1.336	PF3D7_1366900	Pf3D7_13	2671061	+	25
MAL13P1.338	PF3D7_1367100	Pf3D7_13	2677281	+	20
MAL13P1.337	PF3D7_1367000	Pf3D7_13	2676972	-	36	2677074	-	10
PF13_0352	PF3D7_1367400	Pf3D7_13	2683481	+	10
PF13_0354	PF3D7_1367700	Pf3D7_13	2691825	+	18
MAL13P1.341	PF3D7_1367600	Pf3D7_13	2691561	-	134
MAL13P1.343	PF3D7_1368100	Pf3D7_13	2708476	-	18
MAL13P1.344	PF3D7_1368200	Pf3D7_13	2713059	-	42	2713160	-	34
PF13_0356	PF3D7_1368400	Pf3D7_13	2718112	-	41
MAL13P1.347	PF3D7_1368900	Pf3D7_13	2735215	+	24
MAL13P1.348	PF3D7_1369000	Pf3D7_13	2738658	+	12
MAL13P1.351	PF3D7_1369400	Pf3D7_13	2755697	+	13
MAL13P1.352	PF3D7_1369500	Pf3D7_13	2765767	+	12
PF13_0362		Pf3D7_13	2776549	-	12
MAL13P1.413	PF3D7_1370300	Pf3D7_13	2783593	+	123	2783068	+	69
MAL13P1.420		Pf3D7_13	2789837	+	30
MAL13P1.425		Pf3D7_13	2791559	+	11
MAL13P1.435		Pf3D7_13	2797644	+	70
MAL13P1.455		Pf3D7_13	2802172	+	250	2801073	+	84
MAL13P1.460		Pf3D7_13	2802855	+	108
MAL13P1.465	PF3D7_1371900	Pf3D7_13	2806772	+	50
MAL13P1.480	PF3D7_1372200	Pf3D7_13	2819326	-	24	2819429	-	10
PF14_0013	PF3D7_1401100	Pf3D7_14	43577	-	50	43682	-	19
PF14_0014	PF3D7_1401200	Pf3D7_14	46243	+	12	46358	+	12
PF14_0016	PF3D7_1401400	Pf3D7_14	54012	-	596	54371	-	271
PF14_0018	PF3D7_1401600	Pf3D7_14	63517	-	28	64113	-	14
PF14_0021	PF3D7_1401900	Pf3D7_14	76936	-	27
PF14_0022	PF3D7_1401900	Pf3D7_14	80612	-	28
PF14_0024	PF3D7_1402200	Pf3D7_14	84450	+	61	84304	+	35
PF14_0025	PF3D7_1402300	Pf3D7_14	88642	-	11
PF14_0026	PF3D7_1402400	Pf3D7_14	91266	-	10
PF14_0027	PF3D7_1402500	Pf3D7_14	93649	-	543
PF14_0028	PF3D7_1402700	Pf3D7_14	98777	-	27
PF14_0028	PF3D7_1402700	Pf3D7_14	98777	-	27
PF14_0033	PF3D7_1403600	Pf3D7_14	132208	+	63
PF14_0037	PF3D7_1404000	Pf3D7_14	143948	+	37
PF14_0036	PF3D7_1403900	Pf3D7_14	143308	-	35
PF14_0038	PF3D7_1404100	Pf3D7_14	146120	-	65	145982	-	19
PF14_0042	PF3D7_1404500	Pf3D7_14	152862	+	13
PF14_0045	PF3D7_1404800	Pf3D7_14	168134	-	40	167893	-	12
PF14_0046	PF3D7_1404900	Pf3D7_14	169367	+	97	169246	+	57
PF14_0047	PF3D7_1405000	Pf3D7_14	171997	+	11
PF14_0052	PF3D7_1405500	Pf3D7_14	190756	+	11
PF14_0053	PF3D7_1405600	Pf3D7_14	194585	-	10
PF14_0054	PF3D7_1405700	Pf3D7_14	199611	-	16
PF14_0057	PF3D7_1406000	Pf3D7_14	210018	+	25	210136	+	20
PF14_0060	PF3D7_1406300	Pf3D7_14	228125	+	16
PF14_0061	PF3D7_1406400	Pf3D7_14	230710	+	20
PF14_0064	PF3D7_1406700	Pf3D7_14	244449	+	28	244589	+	19
PF14_0065	PF3D7_1406800	Pf3D7_14	248887	-	24	248460	-	14
PF14_0066	PF3D7_1406900	Pf3D7_14	250671	+	10
PF14_0068	PF3D7_1407100	Pf3D7_14	258324	+	147
PF14_0069	PF3D7_1407200	Pf3D7_14	262711	-	24
PF14_0070	PF3D7_1407300	Pf3D7_14	263147	+	93
PF14_0070	PF3D7_1407300	Pf3D7_14	263147	+	93
PF14_0072	PF3D7_1407500	Pf3D7_14	269342	+	14	269485	+	12
PF14_0071	PF3D7_1407400	Pf3D7_14	269033	-	25
PF14_0075	PF3D7_1407800	Pf3D7_14	282310	+	305
PF14_0076	PF3D7_1407900	Pf3D7_14	287538	+	85	287427	+	28
[truncated: 289 more rows]
